# Supplementary material for: 5-Chloro-2-phenyl-1,3-benzothia­zole
Source: Acta Crystallogr Sect E Struct Rep Online. 2012 Aug 31;68(Pt 9):o2799. doi: 10.1107/S1600536812036057 (PMC3435826; doi:10.1107/S1600536812036057)
Supplement: Supplementary file 1 [file e-68-o2799-sup1.cif]

##############################################################################
#                                                                            #
# This CIF contains the data in a paper accepted for publication in          #
# Acta Crystallographica Section E. It conforms to the requirements of       #
# Notes for Authors for Acta Crystallographica Section E, and has been       #
# peer reviewed under the auspices of the IUCr Commission on Journals.       #
#                                                                            #
# Full details of the Crystallographic Information File format               #
# are given in the paper "The Crystallographic Information File (CIF):       #
# a New Standard Archive File for Crystallography" by S. R. Hall, F. H.      #
# Allen and I. D. Brown [Acta Cryst. (1991), A47, 655-685].                  #
#                                                                            #
# The current version of the core CIF dictionary is obtainable from          #
# ftp://ftp.iucr.org/pub/cif_core.dic.                                       #
#                                                                            #
# Software is freely available for graphical display of the structure(s)     #
# in this CIF. For information consult the CIF software page                 #
# http://www.iucr.org/resources/cif/software.                                #
#                                                                            #
# This file may be used for bona fide research purposes within the           #
# scientific community so long as proper attribution is given to the journal # 
# article from which it was obtained.                                        #
#                                                                            #
##############################################################################
data_global
_audit_creation_method     'form.cif (version 2.0)'
_journal_data_validation_number     ?
_journal_date_recd_electronic     2012-08-09
_journal_date_accepted     2012-08-16
_journal_name_full     'Acta Crystallographica, Section E'
_journal_year     2012
_journal_volume     68
_journal_issue      9
_journal_page_first     o2799
_journal_page_last     o2799
_journal_paper_category     QO
_journal_paper_doi     10.1107/S1600536812036057
_journal_coeditor_code     WN2488
_publ_contact_author_name     'Yousuf, S. '
_publ_contact_author_address
;
      H.E.J. Research Institute of Chemistry,
      International Cenetr for Chemical and Biological Sciences,
      University of Karachi,
      Karachi 75270, Pakistan
;
_publ_contact_author_email     'dr.sammer.yousuf@gmail.com'
_publ_contact_author_fax     '+92-21 34819018-9'
_publ_contact_author_phone     '+92-21 34824924'
_publ_section_title
;
5-Chloro-2-phenyl-1,3-benzothiazole
;
loop_
    _publ_author_name
    _publ_author_footnote
    _publ_author_address
    'Sammer Yousuf' ?
;     H. E. J. Research Institute of Chemistry,
      International Center for Chemical and Biological Sciences,
      University of Karachi,
      Karachi 75270, Pakistan
;
    'Shazia Shah' ?
;     H. E. J. Research Institute of Chemistry,
      International Center for Chemical and Biological Sciences,
      University of Karachi,
      Karachi 75270, Pakistan
;
    'Nida Ambreen' ?
;     H. E. J. Research Institute of Chemistry,
      International Center for Chemical and Biological Sciences,
      University of Karachi,
      Karachi 75270, Pakistan
;
    'Khalid M. Khan' ?
;     H. E. J. Research Institute of Chemistry,
      International Center for Chemical and Biological Sciences,
      University of Karachi,
      Karachi 75270, Pakistan
;
    'Shakil Ahmed' ?
;     H. E. J. Research Institute of Chemistry,
      International Center for Chemical and Biological Sciences,
      University of Karachi,
      Karachi 75270, Pakistan
;
data_I
_audit_creation_method     SHELXL-97
_chemical_name_systematic
;
5-Chloro-2-phenyl-1,3-benzothiazole
;
_chemical_name_common     ?
_chemical_formula_moiety     'C13 H8 Cl N S'
_chemical_formula_sum     'C13 H8 Cl N S'
_chemical_formula_iupac     'C13 H8 Cl N S'
_chemical_formula_weight     245.71
_chemical_melting_point     ?
_symmetry_cell_setting     monoclinic
_symmetry_space_group_name_H-M     'P 21/c'
loop_
    _symmetry_equiv_pos_as_xyz
    'x, y, z'
    '-x, y+1/2, -z+1/2'
    '-x, -y, -z'
    'x, -y-1/2, z-1/2'
_cell_length_a     7.4057(9)
_cell_length_b     5.9100(7)
_cell_length_c     25.165(3)
_cell_angle_alpha     90.00
_cell_angle_beta     93.402(3)
_cell_angle_gamma     90.00
_cell_volume     1099.5(2)
_cell_formula_units_Z     4
_cell_measurement_reflns_used     2167
_cell_measurement_theta_min     3.11
_cell_measurement_theta_max     28.15
_cell_measurement_temperature     273(2)
_exptl_crystal_description     'Plate'
_exptl_crystal_colour     'colorless'
_exptl_crystal_size_max     0.36
_exptl_crystal_size_mid     0.13
_exptl_crystal_size_min     0.09
_exptl_crystal_density_diffrn     1.484
_exptl_crystal_density_meas     ?
_exptl_crystal_density_method     'not measured'
_exptl_crystal_F_000     504
_exptl_absorpt_coefficient_mu     0.504
_exptl_absorpt_correction_type     multi-scan
_exptl_absorpt_process_details     '(SADABS; Bruker, 2000)'
_exptl_absorpt_correction_T_min     0.8395
_exptl_absorpt_correction_T_max     0.9561
_exptl_special_details     ?
_diffrn_ambient_temperature     273(2)
_diffrn_radiation_type     MoK\a
_diffrn_radiation_wavelength     0.71073
_diffrn_radiation_source     'fine-focus sealed tube'
_diffrn_radiation_monochromator     graphite
_diffrn_measurement_device_type
;
Bruker SMART APEX CCD area-detector
;
_diffrn_measurement_method     '\w scan'
_diffrn_detector_area_resol_mean     ?
_diffrn_reflns_number     6221
_diffrn_reflns_av_R_equivalents     0.0230
_diffrn_reflns_av_sigmaI/netI     0.0232
_diffrn_reflns_theta_min     2.76
_diffrn_reflns_theta_max     25.49
_diffrn_reflns_theta_full     25.49
_diffrn_measured_fraction_theta_max     0.988
_diffrn_measured_fraction_theta_full     0.988
_diffrn_reflns_limit_h_min     -8
_diffrn_reflns_limit_h_max     8
_diffrn_reflns_limit_k_min     -7
_diffrn_reflns_limit_k_max     6
_diffrn_reflns_limit_l_min     -30
_diffrn_reflns_limit_l_max     30
_diffrn_standards_number     ?
_diffrn_standards_interval_count     ?
_diffrn_standards_interval_time     ?
_diffrn_standards_decay_%     ?
_refine_special_details
;
Refinement of <i>F</i>^2^ against ALL reflections. The weighted <i>R</i>-factor
<i>wR</i> and goodness of fit <i>S</i> are based on <i>F</i>^2^, conventional
<i>R</i>-factors <i>R</i> are based on <i>F</i>, with <i>F</i> set to zero for
negative <i>F</i>^2^. The threshold expression of <i>F</i>^2^ >
\s(<i>F</i>^2^) is used only for calculating <i>R</i>-factors(gt) <i>etc</i>.
and is not relevant to the choice of reflections for refinement.
<i>R</i>-factors based on <i>F</i>^2^ are statistically about twice as large
as those based on <i>F</i>, and <i>R</i>- factors based on ALL data will be
even larger.
;
_reflns_number_total     2013
_reflns_number_gt     1706
_reflns_threshold_expression     I>2sigma(I)
_refine_ls_structure_factor_coef     Fsqd
_refine_ls_matrix_type     full
_refine_ls_R_factor_all     0.0426
_refine_ls_R_factor_gt     0.0347
_refine_ls_wR_factor_gt     0.0871
_refine_ls_wR_factor_ref     0.0928
_refine_ls_goodness_of_fit_ref     1.038
_refine_ls_restrained_S_all     1.038
_refine_ls_number_reflns     2013
_refine_ls_number_parameters     145
_refine_ls_number_restraints     0
_refine_ls_hydrogen_treatment     constr
_refine_ls_weighting_scheme     calc
_refine_ls_weighting_details
         'calc w=1/[\s^2^(Fo^2^)+(0.0522P)^2^+0.1614P] where P=(Fo^2^+2Fc^2^)/3'
_atom_sites_solution_hydrogens     geom
_atom_sites_solution_primary     direct
_atom_sites_solution_secondary     difmap
_refine_ls_shift/su_max     0.000
_refine_ls_shift/su_mean     0.000
_refine_diff_density_max     0.243
_refine_diff_density_min     -0.210
_refine_ls_extinction_method     none
_refine_ls_extinction_coef     ?
loop_
    _atom_type_symbol
    _atom_type_description
    _atom_type_scat_dispersion_real
    _atom_type_scat_dispersion_imag
    _atom_type_scat_source
    'C' 'C' 0.0033 0.0016
                         'International Tables Vol C Tables 4.2.6.8 and 6.1.1.4'
    'H' 'H' 0.0000 0.0000
                         'International Tables Vol C Tables 4.2.6.8 and 6.1.1.4'
    'N' 'N' 0.0061 0.0033
                         'International Tables Vol C Tables 4.2.6.8 and 6.1.1.4'
    'S' 'S' 0.1246 0.1234
                         'International Tables Vol C Tables 4.2.6.8 and 6.1.1.4'
    'Cl' 'Cl' 0.1484 0.1585
                         'International Tables Vol C Tables 4.2.6.8 and 6.1.1.4'
_computing_data_collection     'SMART (Bruker, 2000)'
_computing_cell_refinement     'SAINT (Bruker, 2000)'
_computing_data_reduction     'SAINT (Bruker, 2000)'
_computing_structure_solution     'SHELXS97 (Sheldrick, 2008)'
_computing_structure_refinement     'SHELXL97 (Sheldrick, 2008)'
_computing_molecular_graphics     'SHELXTL (Sheldrick, 2008)'
_computing_publication_material
;
SHELXTL (Sheldrick, 2008), PARST (Nardelli, 1995) and PLATON
(Spek, 2009)
;
loop_
    _atom_site_type_symbol
    _atom_site_label
    _atom_site_fract_x
    _atom_site_fract_y
    _atom_site_fract_z
    _atom_site_U_iso_or_equiv
    _atom_site_adp_type
    _atom_site_calc_flag
    _atom_site_refinement_flags
    _atom_site_occupancy
    _atom_site_symmetry_multiplicity
    _atom_site_disorder_assembly
    _atom_site_disorder_group
    Cl Cl1 0.26215(9) -0.18042(11) 0.02881(2) 0.0660(2) Uani d . 1 1 . .
    S S1 0.33963(7) 0.39652(8) 0.234075(19) 0.04489(18) Uani d . 1 1 . .
    N N1 0.19011(19) -0.0014(3) 0.22680(5) 0.0367(4) Uani d . 1 1 . .
    C C1 0.2624(3) 0.3164(3) 0.35279(8) 0.0449(5) Uani d . 1 1 . .
    H H1B 0.3131 0.4479 0.3399 0.054 Uiso calc R 1 1 . .
    C C2 0.2426(3) 0.2922(4) 0.40663(8) 0.0519(5) Uani d . 1 1 . .
    H H2A 0.2800 0.4079 0.4298 0.062 Uiso calc R 1 1 . .
    C C3 0.1683(3) 0.0995(4) 0.42641(8) 0.0514(5) Uani d . 1 1 . .
    H H3A 0.1555 0.0846 0.4628 0.062 Uiso calc R 1 1 . .
    C C4 0.1123(3) -0.0732(4) 0.39196(8) 0.0484(5) Uani d . 1 1 . .
    H H4A 0.0617 -0.2040 0.4052 0.058 Uiso calc R 1 1 . .
    C C5 0.1315(2) -0.0515(3) 0.33809(7) 0.0419(4) Uani d . 1 1 . .
    H H5A 0.0941 -0.1681 0.3152 0.050 Uiso calc R 1 1 . .
    C C6 0.2067(2) 0.1442(3) 0.31764(7) 0.0361(4) Uani d . 1 1 . .
    C C7 0.2333(2) 0.1595(3) 0.26047(7) 0.0349(4) Uani d . 1 1 . .
    C C9 0.2440(2) 0.0541(3) 0.17678(7) 0.0353(4) Uani d . 1 1 . .
    C C10 0.2208(2) -0.0858(3) 0.13211(7) 0.0395(4) Uani d . 1 1 . .
    H H10A 0.1639 -0.2256 0.1340 0.047 Uiso calc R 1 1 . .
    C C11 0.2850(3) -0.0087(3) 0.08523(7) 0.0435(5) Uani d . 1 1 . .
    C C12 0.3695(3) 0.2000(4) 0.08090(8) 0.0477(5) Uani d . 1 1 . .
    H H12A 0.4101 0.2459 0.0483 0.057 Uiso calc R 1 1 . .
    C C13 0.3932(3) 0.3391(3) 0.12465(8) 0.0457(5) Uani d . 1 1 . .
    H H13A 0.4498 0.4789 0.1222 0.055 Uiso calc R 1 1 . .
    C C14 0.3300(2) 0.2643(3) 0.17274(7) 0.0383(4) Uani d . 1 1 . .
loop_
    _atom_site_aniso_label
    _atom_site_aniso_U_11
    _atom_site_aniso_U_22
    _atom_site_aniso_U_33
    _atom_site_aniso_U_12
    _atom_site_aniso_U_13
    _atom_site_aniso_U_23
    Cl1 0.0921(5) 0.0674(4) 0.0395(3) -0.0125(3) 0.0133(3) -0.0074(2)
    S1 0.0502(3) 0.0336(3) 0.0509(3) -0.0091(2) 0.0039(2) -0.0026(2)
    N1 0.0381(9) 0.0326(9) 0.0397(8) -0.0015(6) 0.0048(6) -0.0006(6)
    C1 0.0482(12) 0.0366(11) 0.0496(11) -0.0008(9) 0.0011(8) -0.0052(8)
    C2 0.0564(13) 0.0527(14) 0.0458(11) 0.0039(10) -0.0028(9) -0.0121(9)
    C3 0.0522(12) 0.0608(14) 0.0411(10) 0.0081(10) 0.0009(9) 0.0016(9)
    C4 0.0495(13) 0.0461(12) 0.0497(11) 0.0014(9) 0.0033(9) 0.0089(9)
    C5 0.0422(11) 0.0392(11) 0.0440(10) -0.0006(8) -0.0007(8) -0.0034(8)
    C6 0.0307(10) 0.0349(10) 0.0422(10) 0.0030(7) -0.0006(7) -0.0025(7)
    C7 0.0282(9) 0.0308(10) 0.0453(10) 0.0003(7) -0.0003(7) -0.0011(7)
    C9 0.0305(9) 0.0334(10) 0.0423(9) 0.0018(7) 0.0032(7) 0.0024(7)
    C10 0.0418(11) 0.0343(10) 0.0427(10) -0.0029(8) 0.0041(8) 0.0000(8)
    C11 0.0456(12) 0.0464(12) 0.0388(10) 0.0020(9) 0.0045(8) 0.0000(8)
    C12 0.0472(12) 0.0511(13) 0.0457(11) 0.0002(9) 0.0102(8) 0.0110(9)
    C13 0.0435(11) 0.0398(11) 0.0545(11) -0.0034(9) 0.0078(9) 0.0080(9)
    C14 0.0339(10) 0.0348(10) 0.0462(10) 0.0002(8) 0.0025(7) 0.0014(8)
_geom_special_details
;
All e.s.d.'s (except the e.s.d. in the dihedral angle between two l.s. planes)
are estimated using the full covariance matrix. The cell e.s.d.'s are taken
into account individually in the estimation of e.s.d.'s in distances, angles
and torsion angles; correlations between e.s.d.'s in cell parameters are only
used when they are defined by crystal symmetry. An approximate (isotropic)
treatment of cell e.s.d.'s is used for estimating e.s.d.'s involving l.s.
planes.
;
loop_
    _geom_bond_atom_site_label_1
    _geom_bond_atom_site_label_2
    _geom_bond_site_symmetry_2
    _geom_bond_distance
    _geom_bond_publ_flag
    Cl1 C11 . 1.7453(19) ?
    S1 C14 . 1.7279(18) ?
    S1 C7 . 1.7566(18) ?
    N1 C7 . 1.301(2) ?
    N1 C9 . 1.382(2) ?
    C1 C2 . 1.379(3) ?
    C1 C6 . 1.395(3) ?
    C1 H1B . 0.9300 ?
    C2 C3 . 1.371(3) ?
    C2 H2A . 0.9300 ?
    C3 C4 . 1.386(3) ?
    C3 H3A . 0.9300 ?
    C4 C5 . 1.377(3) ?
    C4 H4A . 0.9300 ?
    C5 C6 . 1.395(3) ?
    C5 H5A . 0.9300 ?
    C6 C7 . 1.466(2) ?
    C9 C10 . 1.398(2) ?
    C9 C14 . 1.402(2) ?
    C10 C11 . 1.376(2) ?
    C10 H10A . 0.9300 ?
    C11 C12 . 1.390(3) ?
    C12 C13 . 1.377(3) ?
    C12 H12A . 0.9300 ?
    C13 C14 . 1.395(3) ?
    C13 H13A . 0.9300 ?
loop_
    _geom_angle_atom_site_label_1
    _geom_angle_atom_site_label_2
    _geom_angle_atom_site_label_3
    _geom_angle_site_symmetry_1
    _geom_angle_site_symmetry_3
    _geom_angle
    _geom_angle_publ_flag
    C14 S1 C7 . . 88.93(8) ?
    C7 N1 C9 . . 110.29(15) ?
    C2 C1 C6 . . 120.18(19) ?
    C2 C1 H1B . . 119.9 ?
    C6 C1 H1B . . 119.9 ?
    C3 C2 C1 . . 120.75(19) ?
    C3 C2 H2A . . 119.6 ?
    C1 C2 H2A . . 119.6 ?
    C2 C3 C4 . . 119.73(18) ?
    C2 C3 H3A . . 120.1 ?
    C4 C3 H3A . . 120.1 ?
    C5 C4 C3 . . 120.16(19) ?
    C5 C4 H4A . . 119.9 ?
    C3 C4 H4A . . 119.9 ?
    C4 C5 C6 . . 120.47(18) ?
    C4 C5 H5A . . 119.8 ?
    C6 C5 H5A . . 119.8 ?
    C1 C6 C5 . . 118.72(17) ?
    C1 C6 C7 . . 121.69(17) ?
    C5 C6 C7 . . 119.52(15) ?
    N1 C7 C6 . . 123.50(16) ?
    N1 C7 S1 . . 115.77(13) ?
    C6 C7 S1 . . 120.63(13) ?
    N1 C9 C10 . . 124.31(16) ?
    N1 C9 C14 . . 115.66(15) ?
    C10 C9 C14 . . 120.02(15) ?
    C11 C10 C9 . . 117.48(18) ?
    C11 C10 H10A . . 121.3 ?
    C9 C10 H10A . . 121.3 ?
    C10 C11 C12 . . 122.76(17) ?
    C10 C11 Cl1 . . 118.90(15) ?
    C12 C11 Cl1 . . 118.33(14) ?
    C13 C12 C11 . . 120.25(17) ?
    C13 C12 H12A . . 119.9 ?
    C11 C12 H12A . . 119.9 ?
    C12 C13 C14 . . 118.07(18) ?
    C12 C13 H13A . . 121.0 ?
    C14 C13 H13A . . 121.0 ?
    C13 C14 C9 . . 121.40(17) ?
    C13 C14 S1 . . 129.28(15) ?
    C9 C14 S1 . . 109.32(12) ?
loop_
    _geom_torsion_atom_site_label_1
    _geom_torsion_atom_site_label_2
    _geom_torsion_atom_site_label_3
    _geom_torsion_atom_site_label_4
    _geom_torsion_site_symmetry_1
    _geom_torsion_site_symmetry_2
    _geom_torsion_site_symmetry_3
    _geom_torsion_site_symmetry_4
    _geom_torsion
    _geom_torsion_publ_flag
    C6 C1 C2 C3 . . . . 0.1(3) ?
    C1 C2 C3 C4 . . . . 0.0(3) ?
    C2 C3 C4 C5 . . . . 0.1(3) ?
    C3 C4 C5 C6 . . . . -0.2(3) ?
    C2 C1 C6 C5 . . . . -0.1(3) ?
    C2 C1 C6 C7 . . . . -177.15(17) ?
    C4 C5 C6 C1 . . . . 0.2(3) ?
    C4 C5 C6 C7 . . . . 177.29(16) ?
    C9 N1 C7 C6 . . . . -175.21(15) ?
    C9 N1 C7 S1 . . . . 1.28(19) ?
    C1 C6 C7 N1 . . . . 177.03(17) ?
    C5 C6 C7 N1 . . . . 0.0(3) ?
    C1 C6 C7 S1 . . . . 0.7(2) ?
    C5 C6 C7 S1 . . . . -176.27(14) ?
    C14 S1 C7 N1 . . . . -1.50(15) ?
    C14 S1 C7 C6 . . . . 175.10(14) ?
    C7 N1 C9 C10 . . . . 178.56(17) ?
    C7 N1 C9 C14 . . . . -0.3(2) ?
    N1 C9 C10 C11 . . . . -178.70(17) ?
    C14 C9 C10 C11 . . . . 0.1(3) ?
    C9 C10 C11 C12 . . . . -0.4(3) ?
    C9 C10 C11 Cl1 . . . . 178.89(14) ?
    C10 C11 C12 C13 . . . . 0.5(3) ?
    Cl1 C11 C12 C13 . . . . -178.86(15) ?
    C11 C12 C13 C14 . . . . -0.2(3) ?
    C12 C13 C14 C9 . . . . -0.2(3) ?
    C12 C13 C14 S1 . . . . 179.72(15) ?
    N1 C9 C14 C13 . . . . 179.11(17) ?
    C10 C9 C14 C13 . . . . 0.2(3) ?
    N1 C9 C14 S1 . . . . -0.8(2) ?
    C10 C9 C14 S1 . . . . -179.71(14) ?
    C7 S1 C14 C13 . . . . -178.71(18) ?
    C7 S1 C14 C9 . . . . 1.20(14) ?
_iucr_refine_instructions_details
;
TITL A in P2(1)/c
CELL 0.71073   7.4057   5.9100  25.1646  90.000  93.402  90.000
ZERR    4.00   0.0009   0.0007   0.0030   0.000   0.003   0.000
LATT  1
SYMM -X, 0.5+Y, 0.5-Z
SFAC C H N S CL
UNIT 52 32 4 4 4
TEMP 0
L.S. 20
BOND $H
FMAP 2 2 60
CONF
SIZE 0.36 0.13 0.09
ACTA
PLAN 10
OMIT -3 51
WGHT    0.052200    0.161400
FVAR       0.51631
CL1   5    0.262151   -0.180421    0.028808    11.00000    0.09208    0.06741 =
         0.03954   -0.00740    0.01327   -0.01251
S1    4    0.339628    0.396518    0.234075    11.00000    0.05024    0.03363 =
         0.05091   -0.00259    0.00389   -0.00905
N1    3    0.190107   -0.001366    0.226796    11.00000    0.03815    0.03257 =
         0.03973   -0.00059    0.00476   -0.00148
C1    1    0.262432    0.316423    0.352790    11.00000    0.04821    0.03657 =
         0.04962   -0.00524    0.00112   -0.00076
AFIX  43
H1B   2    0.313117    0.447927    0.339882    11.00000   -1.20000
AFIX   0
C2    1    0.242560    0.292230    0.406629    11.00000    0.05641    0.05275 =
         0.04575   -0.01211   -0.00276    0.00394
AFIX  43
H2A   2    0.279960    0.407943    0.429789    11.00000   -1.20000
AFIX   0
C3    1    0.168269    0.099466    0.426413    11.00000    0.05218    0.06077 =
         0.04107    0.00161    0.00086    0.00808
AFIX  43
H3A   2    0.155492    0.084628    0.462790    11.00000   -1.20000
AFIX   0
C4    1    0.112293   -0.073192    0.391956    11.00000    0.04952    0.04610 =
         0.04969    0.00889    0.00329    0.00139
AFIX  43
H4A   2    0.061654   -0.203984    0.405248    11.00000   -1.20000
AFIX   0
C5    1    0.131502   -0.051478    0.338088    11.00000    0.04217    0.03918 =
         0.04400   -0.00337   -0.00071   -0.00058
AFIX  43
H5A   2    0.094069   -0.168076    0.315186    11.00000   -1.20000
AFIX   0
C6    1    0.206720    0.144200    0.317640    11.00000    0.03074    0.03493 =
         0.04220   -0.00247   -0.00063    0.00297
C7    1    0.233291    0.159510    0.260475    11.00000    0.02816    0.03079 =
         0.04530   -0.00108   -0.00033    0.00032
C9    1    0.244047    0.054061    0.176783    11.00000    0.03050    0.03340 =
         0.04226    0.00237    0.00316    0.00184
C10   1    0.220755   -0.085781    0.132106    11.00000    0.04179    0.03431 =
         0.04271    0.00003    0.00407   -0.00290
AFIX  43
H10A  2    0.163944   -0.225642    0.134001    11.00000   -1.20000
AFIX   0
C11   1    0.285037   -0.008718    0.085231    11.00000    0.04558    0.04639 =
         0.03876   -0.00001    0.00452    0.00202
C12   1    0.369500    0.200041    0.080901    11.00000    0.04719    0.05110 =
         0.04566    0.01100    0.01016    0.00017
AFIX  43
H12A  2    0.410111    0.245888    0.048330    11.00000   -1.20000
AFIX   0
C13   1    0.393238    0.339124    0.124645    11.00000    0.04347    0.03977 =
         0.05452    0.00802    0.00775   -0.00340
AFIX  43
H13A  2    0.449807    0.478922    0.122215    11.00000   -1.20000
AFIX   0
C14   1    0.329962    0.264260    0.172736    11.00000    0.03391    0.03484 =
         0.04624    0.00138    0.00254    0.00018
HKLF 4
REM  A in P2(1)/c
REM R1 =  0.0347 for   1706 Fo > 4sig(Fo)  and  0.0426 for all   2013 data
REM    145 parameters refined using      0 restraints
END
WGHT      0.0522      0.1613
REM Highest difference peak  0.243,  deepest hole -0.210,  1-sigma level  0.049
Q1    1   0.3538  0.3166  0.1997  11.00000  0.05    0.24
Q2    1   0.3885  0.2805  0.1581  11.00000  0.05    0.19
Q3    1   0.3266  0.1334  0.1781  11.00000  0.05    0.19
Q4    1   0.2800  0.2021  0.3373  11.00000  0.05    0.18
Q5    1   0.0675 -0.0142  0.3593  11.00000  0.05    0.17
Q6    1   0.1391 -0.1137  0.0220  11.00000  0.05    0.17
Q7    1   0.4954  0.4562  0.2595  11.00000  0.05    0.16
Q8    1   0.3186  0.2577  0.2570  11.00000  0.05    0.16
Q9    1   0.3562  0.2761  0.0998  11.00000  0.05    0.15
Q10   1   0.2995 -0.0473  0.1162  11.00000  0.05    0.15
;
