# Supplementary material for: 5-Chloro-2-phenyl-1,3-benzothia­zole
Source: Acta Crystallogr Sect E Struct Rep Online. 2012 Aug 31;68(Pt 9):o2799. doi: 10.1107/S1600536812036057 (PMC3435826; doi:10.1107/S1600536812036057)
Supplement: Supplementary file 2 [file e-68-o2799-Isup2.hkl]

# 
# h,k,l, Fc-squared, Fo-squared, sigma(Fo-squared) and status flag 
# 
data_I
_shelx_title ' A in P2(1)/c' 
_shelx_refln_list_code          4 
_shelx_F_calc_maximum      214.61 
_exptl_crystal_F_000       504.00 
_reflns_d_resolution_high  0.8257 
 
loop_ 
 _symmetry_equiv_pos_as_xyz 
 'x, y, z' 
 '-x, y+1/2, -z+1/2' 
 '-x, -y, -z' 
 'x, -y-1/2, z-1/2' 
 
_cell_length_a     7.4057 
_cell_length_b     5.9100 
_cell_length_c    25.1646 
_cell_angle_alpha  90.000 
_cell_angle_beta   93.402 
_cell_angle_gamma  90.000 
 
_shelx_F_squared_multiplier     1.000 
 
loop_ 
 _refln_index_h 
 _refln_index_k 
 _refln_index_l 
 _refln_F_squared_calc 
 _refln_F_squared_meas 
 _refln_F_squared_sigma 
 _refln_observed_status 
   1   0   0      335.56      295.33      6.49 o 
   2   0   0    46059.33    37512.04    458.59 o 
   3   0   0      279.00      265.44      7.73 o 
   4   0   0      176.87      198.40      7.58 o 
   6   0   0        7.52        5.48      2.10 o 
   1   1   0     6253.66     6674.63     44.88 o 
   2   1   0     4158.11     4465.79     32.04 o 
   3   1   0       15.55       10.50      1.47 o 
   4   1   0        0.14        2.56      1.21 o 
   5   1   0      393.43      400.79      7.67 o 
   6   1   0      397.69      414.37      8.45 o 
   7   1   0       20.39       27.31      5.59 o 
   8   1   0       89.93       84.18      9.42 o 
   0   2   0       40.45       32.10      6.62 o 
   1   2   0     1010.88     1145.05      8.08 o 
   2   2   0       66.70       51.53      2.88 o 
   3   2   0      871.39      968.50     12.07 o 
   4   2   0      164.37      151.64      5.05 o 
   5   2   0        5.90        3.96      1.71 o 
   6   2   0      111.84      110.56      4.93 o 
   7   2   0        8.87        3.90      3.75 o 
   8   2   0       18.41       19.81      5.33 o 
   1   3   0      218.51      173.01      3.47 o 
   2   3   0      536.86      463.58      8.80 o 
   3   3   0       77.98       84.05      4.17 o 
   4   3   0       85.86       85.53      4.52 o 
   5   3   0       65.48       70.14      4.44 o 
   6   3   0       16.00       15.41      2.81 o 
   7   3   0       82.48       82.41      9.60 o 
   8   3   0        2.12        1.46      3.41 o 
   0   4   0      412.14      366.35     17.29 o 
   1   4   0       45.04       43.69      3.38 o 
   2   4   0       61.17       58.58      4.42 o 
   3   4   0       49.64       50.51      4.22 o 
   4   4   0       38.95       44.00      4.19 o 
   5   4   0       41.21       39.17      4.20 o 
   6   4   0        3.73        5.45      3.37 o 
   7   4   0       90.94       99.45     10.92 o 
   1   5   0       40.62       45.96      6.95 o 
   2   5   0       45.40       43.27      4.65 o 
   3   5   0       68.90       62.59      5.29 o 
   4   5   0       68.10       61.36      5.39 o 
   5   5   0       15.55       13.23      3.45 o 
   6   5   0       23.20       13.89      6.06 o 
   0   6   0        2.04       -3.56      6.90 o 
   1   6   0        1.11        4.27      4.88 o 
   2   6   0       34.29       37.39      7.05 o 
   3   6   0       60.29       62.36      5.84 o 
   4   6   0      153.25      158.63      7.87 o 
   1   7   0       60.91       62.77      8.94 o 
  -8   1   1       12.96       24.35      6.00 o 
  -7   1   1       84.88       79.56      8.37 o 
  -6   1   1       78.61       86.29      4.14 o 
  -5   1   1      271.83      283.75      8.18 o 
  -4   1   1        0.17        0.48      1.01 o 
  -3   1   1       47.00       51.57      2.44 o 
  -2   1   1     1448.64     1513.13     13.61 o 
  -1   1   1     1165.91     1288.79     11.33 o 
   0   1   1      464.98      508.02      5.13 o 
   1   1   1     6304.69     6637.03     47.59 o 
   2   1   1    18407.86    18069.31    234.02 o 
   3   1   1     2392.44     2538.50     20.99 o 
   4   1   1     5528.74     5877.83     54.58 o 
   5   1   1      375.54      369.77      7.81 o 
   6   1   1      177.79      175.94      5.30 o 
   7   1   1       66.77       52.40      7.31 o 
   8   1   1        0.01        1.95      2.81 o 
  -8   2   1        0.01        0.71      3.23 o 
  -7   2   1       15.84       21.04      5.44 o 
  -6   2   1       33.72       37.27      4.14 o 
  -5   2   1      436.59      439.51      8.85 o 
  -4   2   1      240.26      256.29      6.22 o 
  -3   2   1     3561.47     3782.12     30.93 o 
  -2   2   1        8.76        5.90      1.57 o 
  -1   2   1     3569.73     3791.11     37.37 o 
   0   2   1     3483.06     3558.52     27.58 o 
   1   2   1      176.88      195.34      3.78 o 
   2   2   1      159.84      151.51      4.36 o 
   3   2   1      240.82      262.08      5.90 o 
   4   2   1     1160.73     1120.79     13.80 o 
   5   2   1      131.08      132.80      4.86 o 
   6   2   1      285.71      278.37      7.37 o 
   7   2   1        2.83        4.16      3.75 o 
   8   2   1        2.22        7.28      4.31 o 
  -8   3   1        9.45       17.78      5.25 o 
  -7   3   1        0.70       -3.49      3.45 o 
  -6   3   1       25.43       34.87      3.76 o 
  -5   3   1       13.24       11.14      2.49 o 
  -4   3   1       49.94       43.48      3.57 o 
  -3   3   1        2.98        2.95      1.80 o 
  -2   3   1       86.62       61.94      5.89 o 
  -1   3   1      491.78      519.14      9.05 o 
   0   3   1      511.42      502.55     11.99 o 
   1   3   1      501.93      583.02      8.16 o 
   2   3   1      934.24      894.38     12.53 o 
   3   3   1       52.29       44.31      4.02 o 
   4   3   1      324.99      298.52      7.56 o 
   5   3   1      256.94      253.83      7.31 o 
   6   3   1       90.12       95.11      6.72 o 
   7   3   1        9.09        9.49      4.65 o 
   8   3   1       64.43       64.48      9.27 o 
  -7   4   1       82.71       90.29     10.43 o 
  -6   4   1       10.71       11.48      4.79 o 
  -5   4   1        3.41        5.35      2.45 o 
  -4   4   1       62.49       56.39      4.50 o 
  -3   4   1        6.15        6.51      2.46 o 
  -2   4   1        0.41        1.01      1.98 o 
  -1   4   1      184.62      183.55      6.37 o 
   0   4   1      166.27      152.15      8.55 o 
   1   4   1       96.87       98.40      3.24 o 
   2   4   1       19.34       17.26      5.41 o 
   3   4   1       23.44       21.09      3.39 o 
   4   4   1      214.63      201.03      7.20 o 
   5   4   1       42.48       43.05      4.31 o 
   6   4   1      198.68      197.15      9.52 o 
   7   4   1        0.84        9.08      4.16 o 
  -6   5   1        3.33       -1.81      3.75 o 
  -5   5   1      274.76      262.00     10.62 o 
  -4   5   1      166.30      168.86      7.41 o 
  -3   5   1       31.20       33.81      4.38 o 
  -2   5   1     1007.53      986.87     17.17 o 
  -1   5   1      177.74      159.82      9.97 o 
   0   5   1      589.49      567.08     26.05 o 
   1   5   1      219.63      210.56     11.13 o 
   2   5   1        0.01        0.45      2.95 o 
   3   5   1        2.46        3.06      2.81 o 
   4   5   1       31.91       23.16      4.00 o 
   5   5   1       59.87       64.99      8.35 o 
   6   5   1       19.85       28.86      9.94 o 
  -4   6   1        4.43        3.70      3.64 o 
  -3   6   1       90.58       72.93      6.20 o 
  -2   6   1        0.74        4.01      4.87 o 
  -1   6   1      198.85      161.72     11.11 o 
   0   6   1        2.92        5.15      5.04 o 
   1   6   1        8.80       10.88      5.62 o 
   2   6   1       16.84       19.06      3.77 o 
   3   6   1      139.90      149.31      7.56 o 
   4   6   1       78.39       96.24      6.84 o 
  -1   7   1       59.23       76.28      9.41 o 
   0   7   1        4.33        4.50      5.13 o 
   1   7   1        7.80        8.47      5.36 o 
  -5   0   2       82.82       83.77      6.23 o 
  -4   0   2     1136.52     1157.67     22.88 o 
  -3   0   2      374.51      399.84     11.03 o 
  -2   0   2     6744.72     6821.66     85.00 o 
  -1   0   2     1652.82     1810.80     25.70 o 
   1   0   2      506.12      517.86      8.85 o 
   2   0   2    13614.80    14120.86    155.04 o 
   3   0   2        1.40        4.58      1.88 o 
   4   0   2      113.40       91.38      4.43 o 
   5   0   2       87.92       95.09      5.18 o 
  -8   1   2       49.48       41.00      7.16 o 
  -7   1   2        4.07        3.94      3.53 o 
  -6   1   2      120.64      119.29      4.77 o 
  -5   1   2       11.00       14.02      2.02 o 
  -4   1   2      655.60      747.07     10.37 o 
  -3   1   2      181.19      179.38      4.32 o 
  -2   1   2      720.36      756.51      8.59 o 
  -1   1   2     3810.87     3970.10     22.17 o 
   0   1   2      147.57      144.90      2.36 o 
   1   1   2    14312.01    13701.03    147.99 o 
   2   1   2     7294.72     7554.47     63.24 o 
   3   1   2     5175.87     5477.76     42.19 o 
   4   1   2     4174.05     4625.02     43.93 o 
   5   1   2      127.56      122.69      4.00 o 
   6   1   2       69.78       65.61      7.31 o 
   7   1   2        2.78        3.83      3.53 o 
   8   1   2       71.01       71.35      8.85 o 
  -8   2   2        1.33       -3.45      2.93 o 
  -7   2   2        0.05       -2.89      2.96 o 
  -6   2   2       13.06       17.94      2.71 o 
  -5   2   2      370.28      385.04      8.36 o 
  -4   2   2      123.87      129.28      4.57 o 
  -3   2   2     1383.51     1545.98     12.70 o 
  -2   2   2     1178.13     1224.61     13.48 o 
  -1   2   2       96.50       99.42      2.17 o 
   0   2   2     2438.49     2425.61     20.48 o 
   1   2   2       25.07       34.97      2.05 o 
   2   2   2      455.53      409.15      7.34 o 
   3   2   2     1423.18     1691.27     13.61 o 
   4   2   2        0.32        0.47      1.48 o 
   5   2   2      643.99      643.22     10.52 o 
   6   2   2       14.78        8.76      3.22 o 
   7   2   2        9.88        9.19      4.54 o 
   8   2   2        0.00       -1.54      3.19 o 
  -8   3   2        2.40       -0.49      3.56 o 
  -7   3   2       50.28       55.15      5.92 o 
  -6   3   2        0.02        0.31      1.84 o 
  -5   3   2      356.94      348.37      8.94 o 
  -4   3   2       89.01       87.95      4.52 o 
  -3   3   2        0.14        0.76      1.58 o 
  -2   3   2      553.24      533.47     10.40 o 
  -1   3   2      759.09      834.48     11.85 o 
   0   3   2       35.74       26.73      4.14 o 
   1   3   2      129.74      115.66      3.21 o 
   2   3   2      667.16      634.64     10.26 o 
   3   3   2        7.02       10.66      2.32 o 
   4   3   2      142.58      124.82      5.23 o 
   5   3   2        5.04        3.84      2.10 o 
   6   3   2      201.75      193.46      8.64 o 
   7   3   2        7.27        2.25      4.09 o 
   8   3   2      207.70      198.52     13.50 o 
  -7   4   2        1.72       -2.26      2.83 o 
  -6   4   2        0.86       -0.28      3.07 o 
  -5   4   2       29.42       26.03      3.63 o 
  -4   4   2       25.87       32.58      3.87 o 
  -3   4   2      267.98      237.14      7.43 o 
  -2   4   2        1.71        3.77      2.10 o 
  -1   4   2       27.19       26.35      3.27 o 
   0   4   2      244.58      236.57     24.83 o 
   1   4   2      605.63      611.62      8.30 o 
   2   4   2       93.66       86.68      4.98 o 
   3   4   2      693.49      669.64     12.39 o 
   4   4   2       33.02       29.78      3.81 o 
   5   4   2        6.44        8.70      2.75 o 
   6   4   2       26.65       26.43      4.99 o 
   7   4   2      107.19      106.27     11.22 o 
  -6   5   2       25.91       27.88      4.69 o 
  -5   5   2       63.06       54.72      5.16 o 
  -4   5   2       78.69       63.85      5.42 o 
  -3   5   2        4.79        5.70      4.62 o 
  -2   5   2      160.67      144.64      6.87 o 
  -1   5   2       35.51       36.81      6.61 o 
   0   5   2      187.12      179.56      7.18 o 
   1   5   2      345.19      335.85     13.43 o 
   2   5   2       42.26       46.44      5.00 o 
   3   5   2       94.48       95.65      6.18 o 
   4   5   2        8.31       10.36      3.01 o 
   5   5   2        2.17       -2.01      2.10 o 
   6   5   2       19.23       12.50      3.88 o 
  -4   6   2       16.19       16.72      4.28 o 
  -3   6   2      599.35      570.54     14.12 o 
  -2   6   2        7.40       11.14      6.10 o 
  -1   6   2      118.12      106.25      9.74 o 
   0   6   2       98.86       91.30     13.00 o 
   1   6   2       49.18       42.15      7.44 o 
   2   6   2       56.68       57.83      5.68 o 
   3   6   2       64.60       69.97      9.69 o 
   4   6   2        2.25        2.81      2.51 o 
  -1   7   2        0.05       -0.41      4.07 o 
   0   7   2        1.50        2.74      5.04 o 
   1   7   2       15.87       13.59      5.72 o 
  -8   1   3        5.89        7.95      3.86 o 
  -7   1   3       48.38       55.35      4.02 o 
  -6   1   3       23.56       26.26      4.84 o 
  -5   1   3      797.14      786.84     20.84 o 
  -4   1   3      127.53      119.37      4.05 o 
  -3   1   3      247.09      249.95      6.26 o 
  -2   1   3      137.69      135.35      2.85 o 
  -1   1   3     2449.64     2533.80     16.46 o 
   0   1   3      834.51      872.55      6.15 o 
   1   1   3     2688.04     2763.81     18.78 o 
   2   1   3     1081.21     1103.28     10.28 o 
   3   1   3        0.25        0.47      0.78 o 
   4   1   3     2563.16     2804.84     77.04 o 
   5   1   3      100.94       94.23      3.83 o 
   6   1   3      183.36      171.47     10.28 o 
   7   1   3        8.45       11.67      4.09 o 
   8   1   3       13.44       17.82      5.18 o 
  -8   2   3        0.01       -0.15      3.15 o 
  -7   2   3      204.53      202.94      8.61 o 
  -6   2   3      193.02      182.14      6.21 o 
  -5   2   3       75.76       72.84      3.99 o 
  -4   2   3      755.20      785.44     11.57 o 
  -3   2   3      144.28      149.97      4.72 o 
  -2   2   3     1627.12     1887.47     21.28 o 
  -1   2   3       24.88       24.09      1.60 o 
   0   2   3      236.56      252.62      3.47 o 
   1   2   3     1576.35     1642.37     11.35 o 
   2   2   3        0.02       -0.23      0.66 o 
   3   2   3     1883.96     1915.30     15.66 o 
   4   2   3     1850.58     1881.58     15.61 o 
   5   2   3      339.16      326.88      9.10 o 
   6   2   3     1954.41     1942.58     38.45 o 
   7   2   3       19.25        7.39      4.39 o 
   8   2   3      187.32      144.91     11.33 o 
  -8   3   3       12.19        6.71      4.28 o 
  -7   3   3        2.58       -1.51      2.59 o 
  -6   3   3        4.16        5.18      2.20 o 
  -5   3   3       29.46       32.31      3.49 o 
  -4   3   3      116.64      120.91      5.08 o 
  -3   3   3      102.92      119.93      4.83 o 
  -2   3   3     1103.56     1209.96     19.45 o 
  -1   3   3        1.33        0.71      1.44 o 
   0   3   3     1804.41     1977.66     20.02 o 
   1   3   3      259.89      242.07      5.12 o 
   2   3   3      478.68      499.93      6.81 o 
   3   3   3        3.78        3.72      0.85 o 
   4   3   3       83.06       90.42      5.74 o 
   5   3   3      497.09      498.14     17.12 o 
   6   3   3       70.66       63.84      6.75 o 
   7   3   3      195.56      139.32     11.10 o 
   8   3   3        2.68        1.65      3.04 o 
  -7   4   3        2.62        3.24      2.77 o 
  -6   4   3        4.59        5.11      3.57 o 
  -5   4   3       96.64      105.54      6.94 o 
  -4   4   3        5.00        3.17      2.06 o 
  -3   4   3      698.93      702.20     12.73 o 
  -2   4   3      139.56      140.02      7.50 o 
  -1   4   3      264.35      227.29      6.94 o 
   0   4   3      623.41      595.39     10.31 o 
   1   4   3        5.34        3.23      1.22 o 
   2   4   3      900.15      866.11     14.02 o 
   3   4   3       87.86       90.34      6.12 o 
   4   4   3      258.29      250.85      7.89 o 
   5   4   3       62.06       58.03      4.73 o 
   6   4   3        0.31       -4.34      2.89 o 
   7   4   3        0.61        3.98      3.86 o 
  -6   5   3       87.46      105.26      6.90 o 
  -5   5   3       97.09       99.51      6.38 o 
  -4   5   3       43.14       40.45      4.56 o 
  -3   5   3        0.07        1.55      2.16 o 
  -2   5   3        4.36        6.89      2.94 o 
  -1   5   3      456.54      459.07     15.38 o 
   0   5   3        3.69        5.73      2.58 o 
   1   5   3      390.46      370.33     10.19 o 
   2   5   3       21.32       28.08      4.15 o 
   3   5   3        0.02       -1.61      2.67 o 
   4   5   3       19.93       22.59      3.90 o 
   5   5   3       78.90       95.34      6.30 o 
   6   5   3        3.48        1.53      2.90 o 
  -4   6   3        1.29        3.30      2.41 o 
  -3   6   3      126.62      133.97      7.36 o 
  -2   6   3       68.40       76.45      8.74 o 
  -1   6   3      267.88      278.19     13.50 o 
   0   6   3      177.97      175.56     11.19 o 
   1   6   3      113.46      108.04      9.99 o 
   2   6   3       31.39       38.02      4.84 o 
   3   6   3        0.67        0.10      2.29 o 
   4   6   3        4.07        4.66      2.64 o 
  -1   7   3       62.06       83.05     11.37 o 
   0   7   3        5.25       10.04      5.08 o 
   1   7   3       46.06       56.68      8.78 o 
  -7   0   4      444.55      423.70     16.51 o 
  -6   0   4      108.25      119.96      8.37 o 
  -5   0   4      242.86      245.97     10.92 o 
  -4   0   4      168.48      175.93      8.74 o 
  -3   0   4      233.48      221.92      8.93 o 
  -2   0   4     1500.18     1470.94     24.95 o 
  -1   0   4      171.61      165.28      4.88 o 
   0   0   4      273.45      248.74      6.08 o 
   1   0   4      846.46      859.69      7.85 o 
   2   0   4      350.51      340.42      9.00 o 
   3   0   4     1401.90     1416.31     37.93 o 
   4   0   4       59.52       66.48      2.65 o 
   5   0   4      372.47      391.10      9.57 o 
  -8   1   4      113.22      102.90      9.90 o 
  -7   1   4      170.30      171.24      8.68 o 
  -6   1   4       50.65       56.35      3.82 o 
  -5   1   4     1102.40     1153.70     14.95 o 
  -4   1   4      119.93      105.93      3.89 o 
  -3   1   4     1321.31     1334.52     14.04 o 
  -2   1   4      296.97      302.42      4.14 o 
  -1   1   4      931.64      971.77      7.88 o 
   0   1   4     2376.30     2448.62     21.76 o 
   1   1   4      698.08      719.81      6.29 o 
   2   1   4     2930.80     3034.73     17.77 o 
   3   1   4       80.67       69.29      1.99 o 
   4   1   4       27.96       25.28      1.62 o 
   5   1   4       17.17       17.09      1.68 o 
   6   1   4        0.02        1.39      2.70 o 
   7   1   4       15.57       16.36      4.65 o 
   8   1   4       87.22       84.74      9.42 o 
  -8   2   4       16.24       14.97      4.84 o 
  -7   2   4        1.77        2.24      1.66 o 
  -6   2   4        6.70        9.30      5.18 o 
  -5   2   4       10.07       10.13      2.55 o 
  -4   2   4        1.10        0.83      1.02 o 
  -3   2   4      407.24      426.57      5.59 o 
  -2   2   4        2.00       -0.50      0.56 o 
  -1   2   4     1644.59     1742.72     13.33 o 
   0   2   4        0.26       -0.27      0.60 o 
   1   2   4      218.37      210.79      3.38 o 
   2   2   4       50.05       55.00      2.00 o 
   3   2   4       10.49       10.92      1.27 o 
   4   2   4      466.23      466.63      6.62 o 
   5   2   4      239.58      254.34      8.20 o 
   6   2   4      326.00      322.19     15.00 o 
   7   2   4       88.85       90.85      9.45 o 
   8   2   4       36.72       27.12      6.64 o 
  -8   3   4       22.53       29.52      6.56 o 
  -7   3   4        7.88        8.57      3.22 o 
  -6   3   4        7.45       10.30      2.58 o 
  -5   3   4       94.15       90.94      5.00 o 
  -4   3   4       65.15       62.54      4.09 o 
  -3   3   4       22.02       27.12      3.57 o 
  -2   3   4      296.64      304.03      7.18 o 
  -1   3   4     2385.59     2495.78     23.77 o 
   0   3   4      236.34      260.96      4.22 o 
   1   3   4     2475.98     2503.78     19.22 o 
   2   3   4      191.85      185.23      5.64 o 
   3   3   4        7.72        9.57      1.27 o 
   4   3   4      642.53      632.10     14.47 o 
   5   3   4      157.07      162.26      6.12 o 
   6   3   4       12.28       22.24      5.93 o 
   7   3   4        0.38        9.00      4.65 o 
  -7   4   4       13.82       21.61      4.32 o 
  -6   4   4      121.97      121.50      6.47 o 
  -5   4   4        5.68        6.82      2.51 o 
  -4   4   4      135.14      123.25      5.83 o 
  -3   4   4      170.24      155.28      6.29 o 
  -2   4   4        3.90        6.12      2.99 o 
  -1   4   4      108.28       96.68      7.03 o 
   0   4   4      362.36      400.18      8.89 o 
   1   4   4      237.15      228.07      5.69 o 
   2   4   4      352.12      350.71      8.93 o 
   3   4   4      942.02      903.65     19.64 o 
   4   4   4       23.24       25.06      3.74 o 
   5   4   4      226.66      211.53      7.61 o 
   6   4   4        0.06       -3.54      2.36 o 
   7   4   4       15.72       13.84      4.58 o 
  -6   5   4       12.18       20.03      3.57 o 
  -5   5   4        1.28        1.63      2.18 o 
  -4   5   4        2.58        0.59      2.11 o 
  -3   5   4        0.07       -2.07      2.16 o 
  -2   5   4       25.35       30.96      4.50 o 
  -1   5   4       70.93       76.15      7.72 o 
   0   5   4      156.00      155.90      6.08 o 
   1   5   4       31.46       36.02      4.42 o 
   2   5   4      183.75      182.02      7.89 o 
   3   5   4       10.51       12.32      3.56 o 
   4   5   4       11.99       10.29      4.37 o 
   5   5   4        0.08       -2.04      4.84 o 
   6   5   4       17.24       13.58      4.80 o 
  -4   6   4      172.77      153.09     10.75 o 
  -3   6   4      528.66      518.05     24.74 o 
  -2   6   4      135.88      107.88      9.65 o 
  -1   6   4      831.20      828.66     22.80 o 
   0   6   4        9.84        8.71      5.45 o 
   1   6   4       46.99       50.14      7.84 o 
   2   6   4        0.18        1.59      2.46 o 
   3   6   4       47.02       53.28      5.54 o 
   4   6   4        6.77        6.93      2.79 o 
  -1   7   4       72.60       72.16     11.78 o 
   0   7   4        7.41        4.67      4.81 o 
   1   7   4      245.47      242.43     30.99 o 
  -8   1   5      153.47      149.71     10.73 o 
  -7   1   5        1.07        2.66      1.69 o 
  -6   1   5       58.68       59.12      3.95 o 
  -5   1   5      446.98      449.69     11.34 o 
  -4   1   5      235.21      249.39      8.18 o 
  -3   1   5     1793.33     1846.33     14.66 o 
  -2   1   5      279.70      298.01      4.22 o 
  -1   1   5      480.33      495.57      5.93 o 
   0   1   5        0.46        1.38      0.51 o 
   1   1   5      360.23      346.35      3.77 o 
   2   1   5        1.77        3.70      0.94 o 
   3   1   5      106.22      101.99      2.31 o 
   4   1   5      254.94      243.76      4.67 o 
   5   1   5       88.23       88.90      3.59 o 
   7   1   5       33.73       33.84      6.41 o 
   8   1   5       51.26       48.05      7.46 o 
  -8   2   5       12.75       15.94      5.03 o 
  -7   2   5       38.73       39.10      3.93 o 
  -6   2   5       69.85       77.70      4.63 o 
  -5   2   5       89.04       87.28      3.50 o 
  -4   2   5      113.27      105.23      3.09 o 
  -3   2   5     2137.66     2185.55     16.89 o 
  -2   2   5       13.17       11.72      1.09 o 
  -1   2   5     3723.10     3919.42     33.72 o 
   0   2   5       44.36       38.10      1.61 o 
   1   2   5      327.32      369.25      4.61 o 
   2   2   5      671.87      652.15      6.58 o 
   3   2   5      395.86      371.12      5.06 o 
   4   2   5      251.22      244.06      4.38 o 
   5   2   5      129.57      127.19      4.40 o 
   6   2   5      129.10      138.53     10.13 o 
   7   2   5       20.77       17.82      5.06 o 
   8   2   5      129.42      123.60     11.52 o 
  -8   3   5       18.78       16.88      5.18 o 
  -7   3   5        4.95       -0.43      1.96 o 
  -6   3   5       96.31       93.11      6.41 o 
  -5   3   5       31.99       30.94      3.47 o 
  -4   3   5       41.19       35.93      4.17 o 
  -3   3   5       52.37       40.88      3.41 o 
  -2   3   5        0.06        2.84      1.57 o 
  -1   3   5      505.71      531.80     11.22 o 
   0   3   5       78.75      103.09      2.74 o 
   1   3   5      864.55      932.33      8.86 o 
   2   3   5       45.45       48.53      2.10 o 
   3   3   5      536.29      539.71      7.25 o 
   4   3   5        3.84        3.58      1.43 o 
   5   3   5      628.60      611.70     12.58 o 
   6   3   5        0.07       -3.43      2.29 o 
   7   3   5      519.65      518.76     21.08 o 
  -7   4   5       86.62       98.08      9.15 o 
  -6   4   5       29.42       28.86      5.24 o 
  -5   4   5      152.72      164.69      6.79 o 
  -4   4   5       73.37       71.89      4.97 o 
  -3   4   5       24.81       29.27      3.51 o 
  -2   4   5        4.72        4.53      2.04 o 
  -1   4   5       74.21       74.18      6.38 o 
   0   4   5       12.09        7.37      2.07 o 
   1   4   5     1478.30     1578.79     15.42 o 
   2   4   5        7.26        5.43      1.32 o 
   3   4   5     1539.91     1536.76     19.84 o 
   4   4   5        5.97        5.95      2.85 o 
   5   4   5      120.88      113.77      7.77 o 
   6   4   5        2.76       -3.34      2.85 o 
   7   4   5        0.00        3.34      3.23 o 
  -6   5   5       42.97       46.41      6.82 o 
  -5   5   5        0.31        1.05      2.19 o 
  -4   5   5      104.42      111.33      6.30 o 
  -3   5   5       54.22       47.63      4.82 o 
  -2   5   5      463.82      463.63     11.36 o 
  -1   5   5     1033.75     1001.06     16.20 o 
   0   5   5       38.53       41.64      4.82 o 
   1   5   5     1566.07     1576.05     26.70 o 
   2   5   5      145.27      145.57      6.99 o 
   3   5   5      187.06      182.76      7.65 o 
   4   5   5       92.25       90.32      6.70 o 
   5   5   5       29.74       31.51      5.23 o 
   6   5   5        1.57        0.45      2.66 o 
  -4   6   5       85.06       95.93      6.82 o 
  -3   6   5       42.46       48.50      5.30 o 
  -2   6   5        0.21        2.57      2.23 o 
  -1   6   5       23.86       25.84      6.36 o 
   0   6   5       66.68       52.03     11.12 o 
   1   6   5        6.76        4.32      5.01 o 
   2   6   5        0.25        5.11      2.52 o 
   3   6   5       28.47       40.63      4.98 o 
   4   6   5      112.03      129.82      7.25 o 
  -1   7   5       18.81       25.41      6.51 o 
   0   7   5        1.78        1.82      4.65 o 
   1   7   5       83.52       84.75      9.95 o 
  -6   0   6      798.44      816.08     23.75 o 
  -5   0   6       20.02       15.83      3.98 o 
  -4   0   6     3374.14     3499.38     55.29 o 
  -3   0   6     2400.94     2532.84     41.49 o 
  -2   0   6      202.41      182.99      6.49 o 
  -1   0   6     8475.20     8364.44     85.31 o 
   0   0   6     1820.59     1876.97     27.80 o 
   1   0   6     2378.59     2509.24     23.73 o 
   2   0   6      246.58      215.32      7.73 o 
   3   0   6       45.13       52.63      4.65 o 
   4   0   6       37.22       40.06      4.88 o 
   5   0   6       13.24       13.24      3.60 o 
  -8   1   6       19.40       15.19      4.99 o 
  -7   1   6       89.73       96.14      5.00 o 
  -6   1   6      301.64      299.22      7.82 o 
  -5   1   6       45.73       50.83      3.46 o 
  -4   1   6       93.12       92.29      4.21 o 
  -3   1   6       12.51       17.08      1.42 o 
  -2   1   6        3.70        3.54      0.82 o 
  -1   1   6     1799.11     1779.43     11.61 o 
   0   1   6      743.61      743.59      6.02 o 
   1   1   6     2850.73     2896.50     19.05 o 
   2   1   6      653.05      645.65      6.44 o 
   3   1   6      264.45      270.91      4.80 o 
   4   1   6       76.09       67.96      3.11 o 
   5   1   6        1.69       -0.41      1.47 o 
   7   1   6        0.26        5.10      3.23 o 
   8   1   6        0.06        6.56      3.41 o 
  -8   2   6       58.82       34.06      6.71 o 
  -7   2   6        0.01       -0.84      1.81 o 
  -6   2   6       29.00       25.33      3.11 o 
  -5   2   6        3.25        3.36      1.13 o 
  -4   2   6      117.24      119.17      3.36 o 
  -3   2   6       53.08       55.06      2.64 o 
  -2   2   6     1022.75     1094.85     13.06 o 
  -1   2   6       23.83       19.01      1.86 o 
   0   2   6      580.51      582.39      5.93 o 
   1   2   6      218.39      205.87      3.54 o 
   2   2   6       44.21       37.30      1.85 o 
   3   2   6      950.02      962.83      8.90 o 
   4   2   6       40.83       42.45      2.17 o 
   5   2   6      519.64      523.00      9.10 o 
   6   2   6      228.17      230.63     12.68 o 
   7   2   6       38.15       41.00      7.16 o 
   8   2   6      133.54      123.98     11.55 o 
  -8   3   6       24.76       25.21      6.79 o 
  -7   3   6       60.60       63.68      5.11 o 
  -6   3   6        1.94        1.27      2.08 o 
  -5   3   6      510.29      507.72     12.83 o 
  -4   3   6      333.07      302.08      7.81 o 
  -3   3   6      630.07      624.56     13.60 o 
  -2   3   6      771.20      751.02      8.24 o 
  -1   3   6       11.05        7.86      1.21 o 
   0   3   6      125.89      110.73      2.93 o 
   1   3   6      863.51      875.34      8.68 o 
   2   3   6        0.45        3.28      1.05 o 
   3   3   6       73.61       71.01      2.74 o 
   4   3   6       44.43       41.03      2.53 o 
   5   3   6      409.43      442.92     12.33 o 
   6   3   6       26.51       32.97      6.19 o 
   7   3   6      261.51      261.42     14.82 o 
  -7   4   6       19.10       30.13      6.08 o 
  -6   4   6      217.37      194.70      7.69 o 
  -5   4   6        3.06       -0.88      1.91 o 
  -4   4   6      796.73      723.30     13.56 o 
  -3   4   6      126.22      114.05      5.52 o 
  -2   4   6      143.35      133.21      5.62 o 
  -1   4   6       16.68       12.78      3.26 o 
   0   4   6      103.19      104.99      4.66 o 
   1   4   6      205.30      207.87      6.31 o 
   2   4   6       99.91      108.98      5.49 o 
   3   4   6      450.08      430.38     10.07 o 
   4   4   6        1.44        3.13      3.71 o 
   5   4   6      124.10      142.40      8.29 o 
   6   4   6       23.11       18.31      5.63 o 
   7   4   6        9.39        5.51      3.60 o 
  -6   5   6       35.80       34.83      4.33 o 
  -5   5   6        6.36        2.84      2.45 o 
  -4   5   6        7.23        6.68      2.75 o 
  -3   5   6       26.83       26.16      3.80 o 
  -2   5   6        7.77       10.54      3.06 o 
  -1   5   6      153.03      157.88      6.70 o 
   0   5   6      157.17      145.04      6.13 o 
   1   5   6       35.16       30.81      4.20 o 
   2   5   6      338.52      332.15     11.86 o 
   3   5   6       32.64       36.49      4.54 o 
   4   5   6      135.39      129.70      6.73 o 
   5   5   6       75.11       83.54     10.35 o 
   6   5   6        1.18        0.45      2.70 o 
  -4   6   6       74.13       74.64      6.16 o 
  -3   6   6       31.29       23.56      3.93 o 
  -2   6   6       50.96       42.81      4.72 o 
  -1   6   6        0.01        0.34      4.30 o 
   0   6   6        9.85       13.41      8.70 o 
   1   6   6       10.54       13.76      6.12 o 
   2   6   6       53.60       54.60      5.57 o 
   3   6   6      176.14      178.42      8.19 o 
   4   6   6        4.29       -0.08      3.63 o 
   0   7   6       96.94      103.84     10.55 o 
  -8   1   7       10.51       11.59      4.54 o 
  -7   1   7       59.72       58.68      4.48 o 
  -6   1   7       43.23       41.32      3.58 o 
  -5   1   7       17.49       15.38      1.81 o 
  -4   1   7      168.98      178.26      4.22 o 
  -3   1   7        8.40        6.68      1.09 o 
  -2   1   7     1841.83     1905.76     13.04 o 
  -1   1   7      961.13      979.08      7.71 o 
   0   1   7      195.87      186.45      2.99 o 
   1   1   7     1528.62     1589.81     10.78 o 
   2   1   7       68.17       60.23      1.89 o 
   3   1   7      329.05      337.85      6.80 o 
   4   1   7        9.83        7.81      1.59 o 
   5   1   7       10.16       13.05      2.61 o 
   6   1   7        1.47       -2.59      1.73 o 
   7   1   7       45.91       47.49      7.01 o 
   8   1   7        8.80       13.62      4.65 o 
  -8   2   7        0.00        0.68      3.30 o 
  -7   2   7      324.79      348.43      9.53 o 
  -6   2   7      225.65      210.01      6.96 o 
  -5   2   7      354.42      351.27      6.76 o 
  -4   2   7      904.87      850.53      9.83 o 
  -3   2   7       95.04       97.00      3.22 o 
  -2   2   7        3.13        0.09      0.67 o 
  -1   2   7      636.81      643.33      6.55 o 
   0   2   7      559.01      612.05      6.25 o 
   1   2   7       45.56       50.97      2.27 o 
   2   2   7       23.55       23.70      1.61 o 
   3   2   7       84.35       71.71      2.58 o 
   4   2   7      118.91      116.90      3.20 o 
   5   2   7       70.30       73.60      3.96 o 
   6   2   7       32.06       30.85      4.28 o 
   7   2   7        6.64       19.09      5.03 o 
   8   2   7       22.74       34.51      6.26 o 
  -7   3   7        2.26        3.03      1.90 o 
  -6   3   7       12.06        9.49      2.59 o 
  -5   3   7        0.67       -0.77      1.76 o 
  -4   3   7      214.35      230.58      6.99 o 
  -3   3   7      426.42      446.67      9.09 o 
  -2   3   7     1419.77     1444.59     18.07 o 
  -1   3   7     2058.37     2175.57     22.12 o 
   0   3   7     1134.55     1235.64     10.74 o 
   1   3   7      728.56      737.14      7.99 o 
   2   3   7      344.41      354.59      5.46 o 
   3   3   7       47.44       50.02      2.45 o 
   4   3   7      105.74      105.67      4.42 o 
   5   3   7       17.69       19.25      7.37 o 
   6   3   7        3.23        1.20      3.60 o 
   7   3   7        0.35        2.63      2.78 o 
  -7   4   7       17.33       15.87      4.09 o 
  -6   4   7        5.18        0.36      2.44 o 
  -5   4   7        7.71        2.88      2.21 o 
  -4   4   7       32.21       28.03      3.72 o 
  -3   4   7        8.64        6.14      2.29 o 
  -2   4   7      295.55      280.37      7.91 o 
  -1   4   7      322.94      303.69      5.86 o 
   0   4   7     1189.84     1175.17     12.90 o 
   1   4   7       92.12       88.23      3.18 o 
   2   4   7     1125.42     1118.97     12.58 o 
   3   4   7      387.85      382.15      9.61 o 
   4   4   7      249.68      260.44      8.14 o 
   5   4   7      331.54      330.19     11.85 o 
   6   4   7       22.42       23.11      5.81 o 
   7   4   7        0.21        1.61      3.49 o 
  -6   5   7      153.00      162.16      7.65 o 
  -5   5   7       67.70       83.95      6.05 o 
  -4   5   7        3.45        7.96      2.68 o 
  -3   5   7       92.47       98.89      6.01 o 
  -2   5   7      480.49      450.90     11.20 o 
  -1   5   7        0.08       -0.75      1.78 o 
   0   5   7      537.07      514.08     11.05 o 
   1   5   7      127.12      127.14      6.43 o 
   2   5   7        4.29        2.76      2.77 o 
   3   5   7        0.54        2.58      2.62 o 
   4   5   7      170.32      155.58      7.24 o 
   5   5   7      237.39      246.48     11.04 o 
  -4   6   7       91.20      100.72      7.39 o 
  -3   6   7       36.89       42.34      4.66 o 
  -2   6   7       12.03        6.18      3.30 o 
  -1   6   7      104.54      116.85      9.83 o 
   0   6   7      114.60      130.02     11.37 o 
   1   6   7        0.02       -1.47      4.33 o 
   2   6   7       82.14       96.00      6.87 o 
   3   6   7       75.75       89.77     10.23 o 
   4   6   7       34.48       46.08      5.27 o 
  -8   0   8       13.65       21.16      5.10 o 
  -7   0   8      410.70      455.10     19.09 o 
  -6   0   8       44.50       46.40      6.86 o 
  -5   0   8     1414.54     1510.70     33.95 o 
  -4   0   8      107.36      110.25      7.99 o 
  -3   0   8      517.31      538.45     10.52 o 
  -2   0   8      352.40      379.07      5.78 o 
  -1   0   8       15.58       15.86      2.04 o 
   0   0   8      821.78      836.11     11.49 o 
   1   0   8      731.26      720.35      9.93 o 
   2   0   8      721.86      689.28      8.92 o 
   3   0   8     2073.38     1978.82     32.49 o 
   4   0   8        0.91       -1.24      1.91 o 
   5   0   8      964.69      972.85     23.75 o 
   6   0   8        0.71       -1.28      2.36 o 
  -8   1   8       22.78       20.72      4.01 o 
  -7   1   8       18.77       18.90      2.35 o 
  -6   1   8       14.60       15.89      2.00 o 
  -5   1   8       55.88       51.34      3.31 o 
  -4   1   8      196.01      197.26      4.48 o 
  -3   1   8     1070.84     1053.59     11.47 o 
  -2   1   8     2450.29     2467.76     17.40 o 
  -1   1   8      721.79      735.65      6.55 o 
   0   1   8     2835.57     2927.08     17.37 o 
   1   1   8        3.48        0.44      1.05 o 
   2   1   8       30.53       26.63      1.41 o 
   3   1   8      156.34      153.26      4.02 o 
   4   1   8       25.27       26.20      2.22 o 
   5   1   8       25.96       30.31      3.63 o 
   6   1   8        0.79        1.25      1.87 o 
   7   1   8        5.59        6.49      3.45 o 
   8   1   8        0.70        5.78      2.40 o 
  -8   2   8       38.57       36.09      4.93 o 
  -7   2   8      143.96      141.21      6.27 o 
  -6   2   8      280.53      290.14      8.28 o 
  -5   2   8        3.15        3.14      1.23 o 
  -4   2   8      333.38      332.20      5.92 o 
  -3   2   8      921.50      888.67      9.65 o 
  -2   2   8       33.09       29.40      1.63 o 
  -1   2   8     3141.39     3320.91     24.05 o 
   0   2   8       42.44       48.04      1.95 o 
   1   2   8     2067.84     2278.97     15.48 o 
   2   2   8        5.28       10.36      1.38 o 
   3   2   8      275.10      281.96      4.65 o 
   4   2   8       16.27       23.90      1.84 o 
   5   2   8        0.29        1.19      1.44 o 
   6   2   8       22.92       24.94      3.57 o 
   7   2   8        0.41       -1.84      2.63 o 
   8   2   8       24.78       26.86      5.89 o 
  -7   3   8        0.61        1.14      1.99 o 
  -6   3   8       62.81       71.57      5.13 o 
  -5   3   8      369.65      359.45      9.20 o 
  -4   3   8      117.01      105.21      4.86 o 
  -3   3   8      735.79      751.11     10.10 o 
  -2   3   8     1211.45     1248.54     14.65 o 
  -1   3   8       88.29      116.51      3.54 o 
   0   3   8      125.43      133.55      3.33 o 
   1   3   8       92.26       73.18      2.65 o 
   2   3   8      765.16      763.21      8.46 o 
   3   3   8       13.69       11.66      1.65 o 
   4   3   8      652.25      645.45     11.34 o 
   5   3   8      137.31      135.08     10.17 o 
   6   3   8       84.78       81.89      9.34 o 
   7   3   8      211.36      207.52     13.32 o 
  -7   4   8       50.51       54.30      5.13 o 
  -6   4   8        0.00        0.65      1.88 o 
  -5   4   8        8.38        8.77      3.29 o 
  -4   4   8      342.10      355.91      9.62 o 
  -3   4   8      213.99      200.56      7.06 o 
  -2   4   8       98.86       93.81      4.08 o 
  -1   4   8      165.90      160.74      4.38 o 
   0   4   8      481.36      467.86      7.81 o 
   1   4   8      218.14      213.69      6.03 o 
   2   4   8      670.70      670.11      8.54 o 
   3   4   8      685.32      660.11     12.43 o 
   4   4   8       44.19       45.94      4.52 o 
   5   4   8      171.37      166.74      8.63 o 
   6   4   8        3.60        6.00      3.83 o 
  -6   5   8        2.75        7.75      2.47 o 
  -5   5   8        0.18       -0.06      2.16 o 
  -4   5   8       17.08       13.53      2.97 o 
  -3   5   8        3.28        6.60      3.59 o 
  -2   5   8      273.08      244.69      8.37 o 
  -1   5   8       76.89       78.45      5.05 o 
   0   5   8      220.99      221.01      7.49 o 
   1   5   8      122.44      131.58      6.53 o 
   2   5   8       16.17       14.84      3.40 o 
   3   5   8        1.80        2.40      2.67 o 
   4   5   8        1.17        3.34      2.86 o 
   5   5   8        3.29       -0.87      7.46 o 
  -4   6   8       53.34       51.88      4.29 o 
  -3   6   8       17.02       21.39      3.71 o 
  -2   6   8       40.37       35.62      4.46 o 
  -1   6   8        1.24        2.40      4.07 o 
   0   6   8        0.27       -1.64      8.59 o 
   1   6   8        1.83        2.12      4.74 o 
   2   6   8       38.74       44.33      7.77 o 
   3   6   8        5.99        8.90      3.07 o 
   4   6   8        5.07       10.42      8.95 o 
  -8   1   9       37.66       36.79      4.03 o 
  -7   1   9        1.17        0.91      1.25 o 
  -6   1   9       19.85       22.78      2.31 o 
  -5   1   9      768.30      762.03     10.14 o 
  -4   1   9       68.37       73.13      3.22 o 
  -3   1   9     2766.99     2893.26     21.23 o 
  -2   1   9      542.18      577.94      6.13 o 
  -1   1   9      150.11      154.91      3.55 o 
   0   1   9      210.94      194.97      3.04 o 
   1   1   9     1776.75     1915.29     14.23 o 
   2   1   9      553.65      594.96      7.11 o 
   3   1   9      529.87      565.99      8.03 o 
   4   1   9      244.30      228.37      6.44 o 
   5   1   9        4.16        2.83      1.92 o 
   6   1   9        2.95        1.54      1.95 o 
   7   1   9       75.25       78.07      5.88 o 
   8   1   9       15.66       15.91      4.09 o 
  -8   2   9       33.43       43.80      4.45 o 
  -7   2   9       17.29       23.57      3.31 o 
  -6   2   9        4.29        3.64      1.94 o 
  -5   2   9      133.10      137.01      4.17 o 
  -4   2   9      103.45      100.99      3.35 o 
  -3   2   9      196.69      185.88      3.82 o 
  -2   2   9      104.81      120.15      2.92 o 
  -1   2   9     1868.29     1955.39     16.51 o 
   0   2   9     5687.00     6062.20     34.11 o 
   1   2   9      148.45      167.52      3.57 o 
   2   2   9     4733.03     5055.71     29.50 o 
   3   2   9       90.69       83.08      2.78 o 
   4   2   9      122.77      126.84      4.31 o 
   5   2   9        2.82        5.34      1.77 o 
   6   2   9       50.54       54.62      5.02 o 
   7   2   9       34.32       37.59      6.71 o 
   8   2   9        7.24        9.57      3.79 o 
  -7   3   9       19.53       18.21      3.91 o 
  -6   3   9      181.93      178.03     14.24 o 
  -5   3   9      266.21      262.37      9.37 o 
  -4   3   9      243.34      256.63      7.38 o 
  -3   3   9     1062.36     1058.99     15.30 o 
  -2   3   9      103.95      102.36      2.99 o 
  -1   3   9      400.20      376.55     10.71 o 
   0   3   9      400.91      415.00      5.88 o 
   1   3   9      116.14       99.57      3.08 o 
   2   3   9        0.14        2.91      1.27 o 
   3   3   9      583.88      582.19      8.31 o 
   4   3   9        2.63        6.73      1.64 o 
   5   3   9      436.07      437.36     12.51 o 
   6   3   9       40.41       43.10      7.50 o 
   7   3   9       32.42       44.53      7.54 o 
  -7   4   9       68.70       86.41      6.16 o 
  -6   4   9       41.34       47.55      4.75 o 
  -5   4   9       16.29       18.44      3.18 o 
  -4   4   9       78.90       83.43      5.89 o 
  -3   4   9        8.25        7.03      1.85 o 
  -2   4   9       91.61       86.48      5.15 o 
  -1   4   9       54.78       49.59      2.91 o 
   0   4   9       52.47       53.77      3.05 o 
   1   4   9      338.16      325.08      5.86 o 
   2   4   9        1.26        0.15      1.61 o 
   3   4   9      184.85      181.95      5.77 o 
   4   4   9        3.75        4.07      2.81 o 
   5   4   9        0.43       -4.39      2.93 o 
   6   4   9       21.57       24.91      5.85 o 
  -5   5   9       61.06       69.35      5.65 o 
  -4   5   9        8.00        5.50      2.44 o 
  -3   5   9       16.70       21.46      2.82 o 
  -2   5   9       98.43      103.50      5.89 o 
  -1   5   9       79.44       75.62      6.20 o 
   0   5   9      237.84      242.82      9.97 o 
   1   5   9      270.18      271.48      8.88 o 
   2   5   9        7.52        8.00      3.19 o 
   3   5   9      163.33      167.19     10.17 o 
   4   5   9      109.01      126.56      8.51 o 
   5   5   9        0.51        5.96      3.75 o 
  -4   6   9      102.08      102.06      5.69 o 
  -3   6   9        1.30        1.79      2.66 o 
  -2   6   9       93.56       96.58      6.22 o 
  -1   6   9       14.05       16.81      5.49 o 
   0   6   9        6.44        4.57      4.55 o 
   1   6   9        1.88       10.46      5.22 o 
   2   6   9       79.87       80.55      6.36 o 
   3   6   9       12.41       11.33      3.36 o 
  -8   0  10        8.11        6.50      2.02 o 
  -7   0  10       90.71       81.10      4.83 o 
  -6   0  10        9.71        7.16      1.76 o 
  -5   0  10       25.92       28.08      2.63 o 
  -4   0  10      273.00      322.00      7.55 o 
  -3   0  10      952.35      852.60     24.16 o 
  -2   0  10     1120.76     1348.27     12.21 o 
  -1   0  10     9074.53     9278.29     79.68 o 
   0   0  10     1138.57     1207.38     19.32 o 
   1   0  10     4454.70     4562.43     42.00 o 
   2   0  10      247.76      209.74      4.77 o 
   3   0  10       31.46       25.25      4.31 o 
   4   0  10      184.01      189.21      9.64 o 
   5   0  10      100.11       96.86      7.77 o 
   6   0  10      208.07      178.45     10.92 o 
   7   0  10       30.16       27.57      5.74 o 
  -8   1  10       57.11       68.23      5.16 o 
  -7   1  10        1.70        2.23      1.42 o 
  -6   1  10      101.64       97.08      3.98 o 
  -5   1  10       12.56       12.76      1.71 o 
  -4   1  10      237.23      227.24      4.80 o 
  -3   1  10        0.33        0.67      0.76 o 
  -2   1  10      566.27      584.46      6.88 o 
  -1   1  10        8.67        9.17      1.42 o 
   0   1  10      764.10      813.08      7.07 o 
   1   1  10       31.20       33.75      1.59 o 
   2   1  10     1231.48     1275.92      9.99 o 
   3   1  10      116.49      118.62      3.74 o 
   4   1  10      917.96      908.12     15.56 o 
   5   1  10      133.26      141.57      6.41 o 
   6   1  10      132.82      122.98      6.58 o 
   7   1  10       14.65       19.12      5.36 o 
   8   1  10        5.91       10.05      3.53 o 
  -8   2  10       31.56       35.11      4.18 o 
  -7   2  10      277.19      284.76     12.70 o 
  -6   2  10        5.36        7.34      2.17 o 
  -5   2  10      880.59      881.54     11.27 o 
  -4   2  10        8.66       11.83      1.63 o 
  -3   2  10      435.39      423.95      6.02 o 
  -2   2  10       26.10       30.36      1.78 o 
  -1   2  10        1.81        1.15      0.99 o 
   0   2  10        6.06        6.78      1.12 o 
   1   2  10        5.16       12.38      1.39 o 
   2   2  10       30.47       36.82      2.04 o 
   3   2  10      152.87      136.71      3.46 o 
   4   2  10      135.46      134.82      4.17 o 
   5   2  10      236.66      235.60      6.77 o 
   6   2  10      112.45      128.34      9.48 o 
   7   2  10       58.04       48.50      7.77 o 
  -7   3  10        2.31        5.18      2.11 o 
  -6   3  10      288.61      285.16      8.87 o 
  -5   3  10      239.98      229.24      7.57 o 
  -4   3  10       76.20       82.20      4.65 o 
  -3   3  10      769.80      781.55     12.16 o 
  -2   3  10      390.14      379.32      5.80 o 
  -1   3  10        4.15        4.28      1.31 o 
   0   3  10     1001.02      986.77      9.76 o 
   1   3  10      832.84      817.59     11.19 o 
   2   3  10        6.94        5.59      1.43 o 
   3   3  10      480.34      451.71      6.94 o 
   4   3  10      688.50      685.24      9.82 o 
   5   3  10        7.41        6.44      2.77 o 
   6   3  10      245.57      204.78     12.94 o 
   7   3  10       11.90       18.91      5.18 o 
  -6   4  10        8.67        7.78      2.48 o 
  -5   4  10       52.22       57.53      5.41 o 
  -4   4  10      107.70      114.20      5.96 o 
  -3   4  10      147.46      133.48      4.97 o 
  -2   4  10      162.44      151.50      8.13 o 
  -1   4  10     1006.07     1002.56     15.25 o 
   0   4  10      194.80      187.79      5.18 o 
   1   4  10      292.52      283.65      5.55 o 
   2   4  10      830.66      832.19      9.91 o 
   3   4  10       51.22       53.49      6.33 o 
   4   4  10       99.16       99.71      7.65 o 
   5   4  10       70.95       71.01      8.82 o 
   6   4  10       20.90       36.65      7.01 o 
  -5   5  10       35.84       33.64      4.59 o 
  -4   5  10       72.83       73.67      4.76 o 
  -3   5  10        2.35        1.15      2.10 o 
  -2   5  10        0.15        0.72      2.31 o 
  -1   5  10        3.48        2.32      1.89 o 
   0   5  10       56.47       56.25      4.97 o 
   1   5  10       55.66       59.10      5.11 o 
   2   5  10        0.26        4.32      3.25 o 
   3   5  10        6.99        7.54      3.04 o 
   4   5  10       26.62       36.73      5.71 o 
   5   5  10       13.26       12.72      4.24 o 
  -4   6  10       71.35       74.28      5.03 o 
  -3   6  10       12.73        8.28      2.55 o 
  -2   6  10       13.44        9.52      3.59 o 
  -1   6  10        5.37        7.19      4.60 o 
   0   6  10        2.95       11.45      5.28 o 
   1   6  10       12.95       13.27      8.91 o 
   2   6  10       16.01       13.59      3.36 o 
   3   6  10       19.16       23.80      4.30 o 
  -8   1  11        0.02       -0.03      1.55 o 
  -7   1  11        1.15        2.10      1.18 o 
  -6   1  11        1.33        1.20      1.72 o 
  -5   1  11      116.89      114.55      3.50 o 
  -4   1  11       60.38       58.56      3.31 o 
  -3   1  11     1033.78     1151.54     10.43 o 
  -2   1  11      156.05      150.92      3.10 o 
  -1   1  11      502.57      558.20      7.52 o 
   0   1  11       86.87       79.61      2.07 o 
   1   1  11     1529.15     1606.95     11.80 o 
   2   1  11       99.61       99.39      2.49 o 
   3   1  11     1934.81     2057.03     22.92 o 
   4   1  11      334.18      315.69      8.89 o 
   5   1  11      171.32      171.84      7.17 o 
   6   1  11        2.79        5.26      2.33 o 
   7   1  11        2.79        1.79      1.71 o 
   8   1  11       68.89       64.93      8.59 o 
  -8   2  11        5.85        7.87      2.77 o 
  -7   2  11       15.76       16.47      2.94 o 
  -6   2  11       58.49       57.32      4.51 o 
  -5   2  11        6.95        6.22      1.40 o 
  -4   2  11      668.44      666.53      8.31 o 
  -3   2  11      230.29      233.68      4.48 o 
  -2   2  11     1862.07     1988.60     15.04 o 
  -1   2  11     2414.64     2489.23     21.35 o 
   0   2  11      832.79      901.45      9.39 o 
   1   2  11     1252.96     1278.18     10.87 o 
   2   2  11       50.12       50.84      2.30 o 
   3   2  11       95.29       90.20      2.98 o 
   4   2  11        0.00       -0.24      1.42 o 
   5   2  11      130.77      130.54      5.25 o 
   6   2  11      243.30      244.35      7.49 o 
   7   2  11       14.40       14.82      4.50 o 
  -7   3  11       53.78       65.49      5.39 o 
  -6   3  11        4.53        7.65      2.49 o 
  -5   3  11      285.32      290.83      8.57 o 
  -4   3  11       65.12       64.44      5.80 o 
  -3   3  11      320.03      309.23      5.46 o 
  -2   3  11       71.97       79.42      3.76 o 
  -1   3  11      262.62      229.98      6.89 o 
   0   3  11        4.74        4.77      1.21 o 
   1   3  11      623.93      606.06      7.64 o 
   2   3  11       96.40       82.97      3.11 o 
   3   3  11      218.03      210.15      4.74 o 
   4   3  11      611.05      606.20     10.97 o 
   5   3  11       14.13       16.32      5.42 o 
   6   3  11      151.01      129.16     11.25 o 
   7   3  11       23.77       30.27      6.64 o 
  -6   4  11        1.95        4.82      2.31 o 
  -5   4  11        9.49        7.26      2.08 o 
  -4   4  11        2.36        3.57      1.70 o 
  -3   4  11      132.13      134.00      5.04 o 
  -2   4  11      157.85      151.49      6.45 o 
  -1   4  11      204.88      201.14      5.33 o 
   0   4  11      388.14      394.05     12.55 o 
   1   4  11        0.12       -0.29      1.36 o 
   2   4  11      122.56      130.13      4.10 o 
   3   4  11       17.15       25.14      3.03 o 
   4   4  11       28.05       30.03      3.76 o 
   5   4  11       12.03       17.44      5.29 o 
   6   4  11        2.05        1.13      3.60 o 
  -5   5  11      107.09      111.76      5.59 o 
  -4   5  11        7.17        9.09      2.63 o 
  -3   5  11      351.65      361.95     10.71 o 
  -2   5  11      155.39      158.46      7.02 o 
  -1   5  11       26.70       29.42      3.81 o 
   0   5  11      153.10      154.92      6.54 o 
   1   5  11       32.31       32.92      3.29 o 
   2   5  11        0.07        2.22      2.63 o 
   3   5  11        7.62        3.23      2.68 o 
   4   5  11       61.11       62.71      6.60 o 
   5   5  11        0.65        0.30      3.04 o 
  -3   6  11        2.06        3.93      2.01 o 
  -2   6  11       44.84       38.96      4.50 o 
  -1   6  11       11.94       22.04      5.61 o 
   0   6  11       12.34        5.05      7.15 o 
   1   6  11       24.68       29.88      9.10 o 
   2   6  11       98.37       99.74      6.89 o 
   3   6  11       95.32      113.74      7.13 o 
  -8   0  12      189.82      227.51     13.62 o 
  -7   0  12      324.62      309.49      8.53 o 
  -6   0  12        6.99        5.80      1.65 o 
  -5   0  12      531.83      501.10      9.10 o 
  -4   0  12       60.31       48.25      2.74 o 
  -3   0  12      388.37      349.54      5.79 o 
  -2   0  12      351.36      492.83     10.59 o 
  -1   0  12        0.01        0.62      2.08 o 
   0   0  12     1449.38     1715.76     21.04 o 
   1   0  12        0.98        3.06      2.01 o 
   2   0  12      511.28      544.43     11.44 o 
   3   0  12     1455.52     1432.26     28.62 o 
   4   0  12       59.05       62.08      6.56 o 
   5   0  12      949.50      875.46     23.71 o 
   6   0  12      436.23      403.86     17.03 o 
   7   0  12       76.52       76.79      8.97 o 
  -8   1  12       56.44       50.50      4.86 o 
  -7   1  12       13.01        9.87      1.63 o 
  -6   1  12       56.05       49.91      2.94 o 
  -5   1  12        4.88        6.57      1.43 o 
  -4   1  12      115.11      107.01      3.18 o 
  -3   1  12      183.54      219.56      4.16 o 
  -2   1  12      879.03      837.70      8.08 o 
  -1   1  12     1637.20     1838.90     16.24 o 
   0   1  12      637.37      573.52      7.78 o 
   1   1  12     4444.24     4756.61     27.55 o 
   2   1  12       77.72       75.58      2.28 o 
   3   1  12     1597.42     1632.70     12.26 o 
   4   1  12       18.37       18.60      3.00 o 
   5   1  12       10.97       12.84      2.82 o 
   6   1  12        0.13       -0.23      1.53 o 
   7   1  12       13.11       14.06      2.54 o 
  -8   2  12       12.67       13.74      2.61 o 
  -7   2  12       44.34       42.96      3.81 o 
  -6   2  12       13.02       13.48      2.25 o 
  -5   2  12       54.09       56.41      2.97 o 
  -4   2  12        0.00        0.73      0.94 o 
  -3   2  12      133.60      125.61      3.39 o 
  -2   2  12       19.03       17.91      1.78 o 
  -1   2  12      659.15      652.21      8.89 o 
   0   2  12       97.20       96.34      2.73 o 
   1   2  12      870.80      864.64      9.69 o 
   2   2  12      121.60      116.34      3.17 o 
   3   2  12      104.02      104.40      3.45 o 
   4   2  12       63.59       64.11      4.35 o 
   5   2  12       74.94       81.97      4.58 o 
   6   2  12       15.61       16.38      2.66 o 
   7   2  12      128.31      121.35     10.99 o 
  -7   3  12       13.85       17.31      2.64 o 
  -6   3  12      342.99      348.79      9.60 o 
  -5   3  12        1.84        2.05      1.58 o 
  -4   3  12      310.90      306.30      7.27 o 
  -3   3  12      272.89      262.09      6.16 o 
  -2   3  12       20.56       20.81      2.17 o 
  -1   3  12      151.12      135.25      4.72 o 
   0   3  12       40.69       39.17      2.28 o 
   1   3  12      283.04      271.44      5.12 o 
   2   3  12       16.88       14.74      1.86 o 
   3   3  12      555.07      541.34      8.98 o 
   4   3  12       41.78       41.52      3.10 o 
   5   3  12       28.10       32.81      4.64 o 
   6   3  12       54.30       55.68      5.83 o 
   7   3  12       22.32       27.80      6.19 o 
  -6   4  12       10.14        5.64      3.98 o 
  -5   4  12      158.97      141.20      5.65 o 
  -4   4  12      208.31      209.48      6.84 o 
  -3   4  12      103.80      105.28      4.72 o 
  -2   4  12      389.49      367.74      9.82 o 
  -1   4  12       29.89       30.78      2.65 o 
   0   4  12       24.24       31.72      2.78 o 
   1   4  12       74.24       77.47      3.30 o 
   2   4  12      213.28      196.92      5.51 o 
   3   4  12        8.67        6.31      2.18 o 
   4   4  12      111.46      114.64      5.87 o 
   5   4  12       38.68       40.44      7.13 o 
   6   4  12       18.65       20.74      5.33 o 
  -5   5  12       10.33       17.89      2.63 o 
  -4   5  12        0.69        1.10      2.25 o 
  -3   5  12        4.74       10.60      2.53 o 
  -2   5  12        0.11        2.15      2.10 o 
  -1   5  12        0.37       -1.62      1.80 o 
   0   5  12      134.05      128.88      6.29 o 
   1   5  12        1.72        2.89      1.76 o 
   2   5  12      142.14      139.35      5.59 o 
   3   5  12        2.56        1.23      2.66 o 
   4   5  12        2.89        4.38      4.05 o 
   5   5  12        3.15        1.69      3.34 o 
  -3   6  12       59.20       64.35      5.94 o 
  -2   6  12       50.89       53.74      5.26 o 
  -1   6  12      165.32      162.99     10.63 o 
   0   6  12       18.66       27.10      6.19 o 
   1   6  12       37.94       40.29      7.10 o 
   2   6  12       41.80       57.73      5.57 o 
   3   6  12        0.04        5.75      2.77 o 
  -8   1  13        0.34       -0.15      1.48 o 
  -7   1  13       48.30       44.14      3.53 o 
  -6   1  13      179.61      190.38      5.01 o 
  -5   1  13      275.63      260.81      5.80 o 
  -4   1  13       45.33       43.55      2.38 o 
  -3   1  13      463.30      444.45      6.09 o 
  -2   1  13      186.29      192.14      3.57 o 
  -1   1  13      745.14      805.64      9.91 o 
   0   1  13      142.76      114.28      2.56 o 
   1   1  13      151.13      182.83      3.52 o 
   2   1  13       17.34       14.73      1.34 o 
   3   1  13       45.97       42.40      2.54 o 
   4   1  13       13.22        7.83      3.56 o 
   5   1  13       11.83        8.19      2.66 o 
   6   1  13        3.93        4.13      1.95 o 
   7   1  13      107.79      100.74      5.58 o 
  -7   2  13       13.48       12.22      2.31 o 
  -6   2  13       21.19       19.22      2.56 o 
  -5   2  13       10.34       10.77      1.63 o 
  -4   2  13      243.09      229.48      4.89 o 
  -3   2  13        4.02        3.43      1.02 o 
  -2   2  13       15.54       18.20      2.00 o 
  -1   2  13        0.05        0.76      1.00 o 
   0   2  13       49.24       33.22      1.87 o 
   1   2  13       11.86       10.97      1.42 o 
   2   2  13       49.13       42.16      2.25 o 
   3   2  13      307.03      296.49      5.14 o 
   4   2  13       12.97       15.88      2.42 o 
   5   2  13      718.84      726.81     12.65 o 
   6   2  13       35.84       49.23      4.11 o 
   7   2  13      134.98      134.53      8.00 o 
  -7   3  13        4.87        2.89      1.65 o 
  -6   3  13        7.68        6.81      1.93 o 
  -5   3  13      115.36      119.48      4.98 o 
  -4   3  13      254.28      261.31      6.76 o 
  -3   3  13      127.45      119.28      3.61 o 
  -2   3  13      360.50      342.98      6.98 o 
  -1   3  13      159.77      171.74      4.89 o 
   0   3  13      369.58      356.27     10.43 o 
   1   3  13      153.20      156.51      4.02 o 
   2   3  13      313.28      328.93      5.87 o 
   3   3  13       38.70       37.75      2.63 o 
   4   3  13        4.45        4.37      1.99 o 
   5   3  13       16.32       17.16      3.62 o 
   6   3  13       52.21       40.44      5.59 o 
  -6   4  13       22.53       24.52      2.96 o 
  -5   4  13        0.20        0.03      1.40 o 
  -4   4  13      523.45      525.12     11.18 o 
  -3   4  13       26.93       27.00      2.94 o 
  -2   4  13      692.45      695.68     13.88 o 
  -1   4  13      645.03      645.90     10.23 o 
   0   4  13       40.12       38.30      3.06 o 
   1   4  13      700.33      669.47     13.15 o 
   2   4  13        0.68        0.44      1.44 o 
   3   4  13       57.59       61.80      4.48 o 
   4   4  13       27.55       26.42      4.18 o 
   5   4  13        2.65        1.07      2.28 o 
   6   4  13       14.40        8.93      4.13 o 
  -5   5  13       21.06       27.37      3.90 o 
  -4   5  13       29.88       35.43      3.53 o 
  -3   5  13       15.10        9.81      3.73 o 
  -2   5  13      177.45      172.43      9.80 o 
  -1   5  13        2.76        0.00      1.88 o 
   0   5  13      392.76      377.05     10.32 o 
   1   5  13      298.99      295.80      7.54 o 
   2   5  13        8.82        6.06      2.36 o 
   3   5  13      161.82      173.02      6.31 o 
   4   5  13       97.99      101.64      7.77 o 
  -3   6  13        0.81        3.44      2.23 o 
  -2   6  13       75.46       79.38      6.17 o 
  -1   6  13      151.41      150.22     10.80 o 
   0   6  13       10.41        8.53      4.58 o 
   1   6  13       61.80       70.05      8.39 o 
   2   6  13       25.18       28.31      4.82 o 
  -8   0  14       87.12       88.91      7.44 o 
  -7   0  14      259.36      263.35     10.70 o 
  -6   0  14      103.37      107.07      6.67 o 
  -5   0  14       31.28       30.80      2.75 o 
  -4   0  14      115.96      105.22      3.67 o 
  -3   0  14      406.16      377.61      9.63 o 
  -2   0  14       45.56       38.81      3.86 o 
  -1   0  14     1012.75     1018.32     16.47 o 
   0   0  14     1460.41     1587.45     21.13 o 
   1   0  14      925.34      919.08     14.54 o 
   2   0  14     2773.30     2822.25     30.18 o 
   3   0  14        0.58        1.07      0.82 o 
   4   0  14     1070.52     1007.39     25.21 o 
   5   0  14      454.81      468.75     17.71 o 
   6   0  14       45.56       37.10      6.86 o 
   7   0  14       70.03       65.53      8.67 o 
  -8   1  14      133.19      140.18      9.62 o 
  -7   1  14        1.45        3.55      1.58 o 
  -6   1  14      717.03      703.17     15.33 o 
  -5   1  14       75.73       73.15      3.39 o 
  -4   1  14      846.90      842.13      9.52 o 
  -3   1  14      304.92      304.48      6.79 o 
  -2   1  14      125.37      107.89      3.72 o 
  -1   1  14      318.40      296.71      5.89 o 
   0   1  14       20.82       22.71      1.38 o 
   1   1  14       38.20       29.20      1.72 o 
   2   1  14      152.84      155.83      3.40 o 
   3   1  14       73.08       76.73      2.36 o 
   4   1  14      246.72      236.65      6.66 o 
   5   1  14        0.86        0.55      1.87 o 
   6   1  14       70.08       65.82      5.63 o 
   7   1  14       88.41      100.29      5.65 o 
  -7   2  14        6.81        7.55      2.29 o 
  -6   2  14       26.39       24.14      2.75 o 
  -5   2  14        8.84        7.70      1.51 o 
  -4   2  14       45.24       47.90      2.70 o 
  -3   2  14       28.44       29.32      2.11 o 
  -2   2  14      362.83      343.84      6.82 o 
  -1   2  14       41.09       48.86      3.30 o 
   0   2  14      301.87      297.51      4.83 o 
   1   2  14      119.16      122.00      3.30 o 
   2   2  14      162.06      158.34      3.80 o 
   3   2  14      101.97       97.87      3.14 o 
   4   2  14       58.97       65.73      4.04 o 
   5   2  14        8.45        7.16      2.46 o 
   6   2  14        0.80        3.35      3.69 o 
   7   2  14        3.94        3.47      3.98 o 
  -7   3  14       50.03       51.16      5.06 o 
  -6   3  14       82.06       85.49      4.95 o 
  -5   3  14       36.73       31.70      3.17 o 
  -4   3  14        6.80        7.47      1.85 o 
  -3   3  14       34.83       32.67      2.36 o 
  -2   3  14      453.17      467.36      8.41 o 
  -1   3  14       15.95       13.58      1.95 o 
   0   3  14      602.42      596.99      7.74 o 
   1   3  14      134.02      123.93      3.66 o 
   2   3  14       44.67       49.86      2.75 o 
   3   3  14      392.88      390.67      6.68 o 
   4   3  14        4.16        1.95      1.79 o 
   5   3  14      126.22      116.83      7.03 o 
   6   3  14        0.02       -1.61      1.91 o 
  -6   4  14        0.93       -0.76      1.46 o 
  -5   4  14       93.33       94.42      5.22 o 
  -4   4  14       36.74       42.80      3.64 o 
  -3   4  14       53.87       57.16      5.02 o 
  -2   4  14       14.59       15.18      3.03 o 
  -1   4  14        0.19       -0.30      1.37 o 
   0   4  14       23.92       22.98      2.63 o 
   1   4  14       11.23       13.39      1.91 o 
   2   4  14      119.38      109.38      4.03 o 
   3   4  14        4.60        4.74      2.20 o 
   4   4  14       90.07       85.57      6.49 o 
   5   4  14       12.60       22.18      4.01 o 
  -5   5  14        9.18        9.79      2.88 o 
  -4   5  14       19.70       17.88      2.58 o 
  -3   5  14       47.28       49.95      4.99 o 
  -2   5  14      133.84      132.60      6.79 o 
  -1   5  14       28.24       32.13      4.05 o 
   0   5  14      143.80      136.24      6.62 o 
   1   5  14       13.09       17.80      2.66 o 
   2   5  14        1.30        1.05      2.00 o 
   3   5  14       16.45       16.01      3.24 o 
   4   5  14        3.60        1.01      3.68 o 
  -2   6  14      180.76      182.65      7.99 o 
  -1   6  14        3.09       -1.34      3.15 o 
   0   6  14        0.18        3.32      7.31 o 
   1   6  14        0.60       -1.88      3.78 o 
   2   6  14       49.58       55.53      5.44 o 
  -7   1  15        2.09        2.24      1.72 o 
  -6   1  15       38.94       40.36      3.46 o 
  -5   1  15      244.72      233.16      6.38 o 
  -4   1  15      274.05      272.47      5.21 o 
  -3   1  15      282.52      288.36      4.90 o 
  -2   1  15        4.47        4.65      1.26 o 
  -1   1  15       17.02       22.02      2.08 o 
   0   1  15      102.77       93.49      2.73 o 
   1   1  15      108.59      101.47      2.81 o 
   2   1  15       86.82       92.55      3.39 o 
   3   1  15       89.23       82.48      3.14 o 
   4   1  15      262.61      244.37      6.93 o 
   5   1  15        0.99        0.67      1.63 o 
   6   1  15       85.93       77.80      7.96 o 
   7   1  15       73.76       85.02      6.19 o 
  -7   2  15       15.62       18.67      3.89 o 
  -6   2  15       44.22       45.88      4.56 o 
  -5   2  15        9.51        9.35      1.62 o 
  -4   2  15     1693.24     1696.88     15.43 o 
  -3   2  15      311.39      320.42      5.69 o 
  -2   2  15     2472.89     2456.13     28.62 o 
  -1   2  15      673.38      635.62     12.40 o 
   0   2  15      145.81      136.35      3.36 o 
   1   2  15      277.79      275.93      4.93 o 
   2   2  15       39.43       36.05      2.24 o 
   3   2  15       39.49       38.19      2.68 o 
   4   2  15        5.36        3.57      1.73 o 
   5   2  15       20.34       20.54      2.89 o 
   6   2  15       69.49       66.91      4.89 o 
   7   2  15       26.43       29.69      4.37 o 
  -7   3  15      108.07      125.32      7.76 o 
  -6   3  15       92.26       88.88      9.63 o 
  -5   3  15        0.79       -1.52      2.37 o 
  -4   3  15        6.61        5.23      1.66 o 
  -3   3  15      136.87      122.20      4.18 o 
  -2   3  15       63.80       57.39      3.46 o 
  -1   3  15       54.03       56.89      5.08 o 
   0   3  15        8.22        9.21      1.52 o 
   1   3  15        7.00        9.97      1.58 o 
   2   3  15      156.31      154.09      4.24 o 
   3   3  15       51.00       51.40      3.28 o 
   4   3  15       60.37       60.03      4.17 o 
   5   3  15       74.44       76.30      6.44 o 
   6   3  15       22.51       31.17      4.45 o 
  -6   4  15       22.90       29.15      3.99 o 
  -5   4  15       42.46       45.41      3.84 o 
  -4   4  15       23.71       27.94      3.12 o 
  -3   4  15      256.77      238.95      8.61 o 
  -2   4  15       10.53        9.10      2.64 o 
  -1   4  15      461.87      450.67      8.84 o 
   0   4  15       29.18       30.53      2.93 o 
   1   4  15      105.61       98.48      3.73 o 
   2   4  15      378.70      363.58      6.94 o 
   3   4  15       23.87       28.80      3.72 o 
   4   4  15      143.23      134.72      7.40 o 
   5   4  15       63.26       68.14      7.73 o 
  -4   5  15        0.05       -2.48      2.49 o 
  -3   5  15       47.90       58.06      5.35 o 
  -2   5  15      146.93      139.91      6.87 o 
  -1   5  15      117.49      115.23      8.89 o 
   0   5  15      555.04      529.53     12.48 o 
   1   5  15        0.10        0.44      1.73 o 
   2   5  15      251.14      227.68      6.96 o 
   3   5  15       77.58       86.88      6.15 o 
   4   5  15        1.38        0.00      2.66 o 
  -2   6  15        4.94       12.82      5.25 o 
  -1   6  15       15.28       13.35      7.56 o 
   0   6  15        6.30        1.68      6.23 o 
   1   6  15       29.64       27.75      6.25 o 
  -7   0  16      526.65      563.00     16.17 o 
  -6   0  16        1.58        2.92      2.55 o 
  -5   0  16     1036.65      982.27     30.65 o 
  -4   0  16      584.70      560.05     13.84 o 
  -3   0  16       52.11       43.16      4.34 o 
  -2   0  16     2442.82     2447.98     76.11 o 
  -1   0  16      216.34      224.51      7.65 o 
   0   0  16      842.21      864.84     15.28 o 
   1   0  16       67.89       58.09      3.89 o 
   2   0  16        0.91        0.91      0.99 o 
   3   0  16       49.60       54.47      6.68 o 
   4   0  16        0.02       -1.01      2.66 o 
   5   0  16        0.37       -1.88      2.85 o 
   6   0  16       24.32       25.32      5.74 o 
   7   0  16       14.06       14.70      4.65 o 
  -7   1  16        6.88       10.37      2.41 o 
  -6   1  16       28.05       29.05      2.97 o 
  -5   1  16       14.16       17.69      3.30 o 
  -4   1  16       10.19        9.82      1.73 o 
  -3   1  16        0.74        1.56      1.00 o 
  -2   1  16      343.32      336.41      8.18 o 
  -1   1  16      386.22      362.65      6.99 o 
   0   1  16      922.10      916.86      9.17 o 
   1   1  16      660.52      629.52      7.29 o 
   2   1  16      155.98      155.15      3.65 o 
   3   1  16      328.64      323.45      7.55 o 
   4   1  16        9.20        6.88      2.47 o 
   5   1  16      124.30      113.37      5.30 o 
   6   1  16       34.29       38.43      3.91 o 
   7   1  16        2.79        6.29      3.03 o 
  -7   2  16        1.18        4.42      1.72 o 
  -6   2  16      262.81      273.21      9.59 o 
  -5   2  16        3.96        7.33      1.70 o 
  -4   2  16      484.60      464.43      8.62 o 
  -3   2  16      107.08      105.67      3.35 o 
  -2   2  16      131.47      120.56      4.44 o 
  -1   2  16       84.67       90.30      3.81 o 
   0   2  16       60.98       54.35      2.37 o 
   1   2  16        0.53       -0.93      0.90 o 
   2   2  16      153.36      147.45      4.06 o 
   3   2  16        3.51        3.73      1.45 o 
   4   2  16       38.88       49.05      4.27 o 
   5   2  16        2.47        8.27      2.24 o 
   6   2  16        1.24        1.48      1.71 o 
  -6   3  16       23.47       30.91      4.08 o 
  -5   3  16       17.86       18.10      3.10 o 
  -4   3  16      169.20      177.35      5.71 o 
  -3   3  16       62.80       63.55      3.82 o 
  -2   3  16       21.33       20.09      2.48 o 
  -1   3  16        4.95        3.48      1.58 o 
   0   3  16      710.89      698.29     10.42 o 
   1   3  16       28.25       29.34      2.33 o 
   2   3  16      207.90      195.43      4.83 o 
   3   3  16        7.58       10.09      1.99 o 
   4   3  16       22.79       25.00      3.80 o 
   5   3  16        0.86       -1.79      1.96 o 
   6   3  16       15.57       17.14      4.99 o 
  -6   4  16        7.45        8.50      3.03 o 
  -5   4  16      208.09      211.55      6.94 o 
  -4   4  16       94.64       92.96      4.93 o 
  -3   4  16      120.76      124.51      8.14 o 
  -2   4  16       18.23       19.65      3.28 o 
  -1   4  16        0.03       -1.27      1.31 o 
   0   4  16      205.33      204.37      6.03 o 
   1   4  16        3.65        3.56      1.64 o 
   2   4  16      353.07      354.75      6.97 o 
   3   4  16       10.72        9.96      2.74 o 
   4   4  16       80.08       84.23      6.61 o 
   5   4  16       16.70       17.78      3.65 o 
  -4   5  16       27.19       24.05      4.30 o 
  -3   5  16        2.91        4.32      2.88 o 
  -2   5  16        5.88        9.20      2.57 o 
  -1   5  16       17.09       23.57      4.40 o 
   0   5  16       96.05       92.54      6.05 o 
   1   5  16       88.86       84.36      4.67 o 
   2   5  16       82.67       79.36      4.77 o 
   3   5  16       46.24       40.28      4.25 o 
   4   5  16        2.41        6.17      2.54 o 
  -1   6  16       57.83       65.45      7.93 o 
   0   6  16       26.19       37.35      6.67 o 
   1   6  16      107.35      110.96     10.43 o 
  -7   1  17        8.96        7.83      2.17 o 
  -6   1  17        5.36        6.85      1.75 o 
  -5   1  17      179.50      167.33      5.63 o 
  -4   1  17        6.79        7.47      1.73 o 
  -3   1  17     1131.26     1148.15     14.60 o 
  -2   1  17      118.84      111.28      4.19 o 
  -1   1  17      358.91      350.05      7.11 o 
   0   1  17     1390.94     1337.11     11.95 o 
   1   1  17       35.10       36.03      2.06 o 
   2   1  17      628.08      596.42      7.45 o 
   3   1  17       33.72       33.98      3.13 o 
   4   1  17        4.37        6.57      2.01 o 
   5   1  17        5.29        6.63      2.18 o 
   6   1  17       51.48       52.74      4.46 o 
   7   1  17        0.06        2.10      1.65 o 
  -7   2  17       36.99       41.03      4.47 o 
  -6   2  17      199.73      199.74      8.27 o 
  -5   2  17      312.01      308.09      7.77 o 
  -4   2  17        6.15        5.53      1.68 o 
  -3   2  17       25.21       29.30      2.75 o 
  -2   2  17      503.17      477.92      8.83 o 
  -1   2  17      296.60      277.39      6.52 o 
   0   2  17      153.59      144.18      3.50 o 
   1   2  17       38.02       38.87      2.33 o 
   2   2  17      173.52      162.36      4.08 o 
   3   2  17      111.24      114.21      4.84 o 
   4   2  17       74.43       78.84      4.63 o 
   5   2  17       93.24       91.97      5.14 o 
   6   2  17       23.05       23.37      3.22 o 
  -6   3  17       94.36      101.32      7.07 o 
  -5   3  17       62.71       53.62      9.68 o 
  -4   3  17      242.59      255.40      9.08 o 
  -3   3  17       80.02       82.29      6.41 o 
  -2   3  17     1377.50     1379.89     16.55 o 
  -1   3  17      386.35      379.24      8.06 o 
   0   3  17     1733.14     1703.54     15.06 o 
   1   3  17       79.67       83.90      3.41 o 
   2   3  17      335.44      322.15      6.18 o 
   3   3  17        4.43        2.36      1.51 o 
   4   3  17        8.57       11.32      2.52 o 
   5   3  17       31.06       27.39      4.45 o 
   6   3  17        2.87        5.22      2.13 o 
  -5   4  17       68.89       76.76      7.65 o 
  -4   4  17        0.32       -0.92      2.32 o 
  -3   4  17       23.37       22.69      3.49 o 
  -2   4  17        0.02        1.90      2.04 o 
  -1   4  17       18.57       22.04      2.67 o 
   0   4  17        2.22        5.57      1.90 o 
   1   4  17       14.00       10.80      1.90 o 
   2   4  17       89.18       91.71      4.51 o 
   3   4  17        3.34        5.11      2.62 o 
   4   4  17      207.07      202.43     12.77 o 
   5   4  17        0.03       -2.62      1.74 o 
  -4   5  17       44.46       56.58      5.38 o 
  -3   5  17       19.40       21.69      3.48 o 
  -2   5  17       12.31       17.28      4.63 o 
  -1   5  17       18.65       25.14      3.69 o 
   0   5  17       10.39        8.69      2.71 o 
   1   5  17        9.87        9.14      2.36 o 
   2   5  17       83.34       87.76      5.03 o 
   3   5  17        0.49        4.14      2.09 o 
  -7   0  18        9.69        7.48      2.41 o 
  -6   0  18      277.10      262.25     15.27 o 
  -5   0  18      123.64      116.22      6.82 o 
  -4   0  18      183.21      170.30     13.17 o 
  -3   0  18       13.36       13.71      2.96 o 
  -2   0  18       33.99       36.24      4.26 o 
  -1   0  18     1376.26     1387.29     22.00 o 
   0   0  18      505.86      503.78     16.90 o 
   1   0  18      455.80      454.21     10.97 o 
   2   0  18     2138.75     2097.98     51.43 o 
   3   0  18       77.46       66.32      7.99 o 
   4   0  18     1192.39     1158.91     30.46 o 
   5   0  18       34.14       40.66      6.94 o 
   6   0  18       88.88       89.77      9.98 o 
  -7   1  18        3.14        4.95      1.67 o 
  -6   1  18       37.89       36.68      3.50 o 
  -5   1  18      181.14      184.10      6.97 o 
  -4   1  18      190.95      166.41      5.59 o 
  -3   1  18     1523.33     1458.67     17.09 o 
  -2   1  18        2.06        2.07      1.29 o 
  -1   1  18      989.78      947.84     12.52 o 
   0   1  18      306.25      288.42      7.39 o 
   1   1  18        3.97        2.74      1.01 o 
   2   1  18      184.03      176.50      4.11 o 
   3   1  18       77.63       78.10      6.38 o 
   4   1  18        2.90        2.40      2.17 o 
   5   1  18        6.39        5.12      2.02 o 
   6   1  18        0.08        0.40      2.35 o 
  -7   2  18        0.30       -0.77      1.32 o 
  -6   2  18       11.01       11.46      2.83 o 
  -5   2  18        6.57        4.07      1.46 o 
  -4   2  18        0.91        0.03      1.20 o 
  -3   2  18       84.56       79.02      4.13 o 
  -2   2  18       75.67       83.97      5.05 o 
  -1   2  18      135.59      138.34      5.47 o 
   0   2  18      582.44      568.94      9.46 o 
   1   2  18        8.12        8.29      1.53 o 
   2   2  18      304.89      304.44      5.67 o 
   3   2  18        6.10        6.16      2.01 o 
   4   2  18       19.20       17.11      5.19 o 
   5   2  18        2.67        3.94      1.76 o 
   6   2  18       21.31       17.33      2.78 o 
  -6   3  18        5.09        3.79      2.49 o 
  -5   3  18       50.67       44.91      4.85 o 
  -4   3  18       14.94       12.67      2.75 o 
  -3   3  18      430.66      435.92      9.13 o 
  -2   3  18       93.30       90.31      4.50 o 
  -1   3  18       92.72       89.15      5.47 o 
   0   3  18        0.04        1.05      1.44 o 
   1   3  18      119.59      127.14      3.97 o 
   2   3  18       20.22       23.45      2.34 o 
   3   3  18       82.36       91.24      4.90 o 
   4   3  18       36.77       39.08      3.80 o 
   5   3  18        0.32        1.39      2.07 o 
  -5   4  18      121.27      136.96      7.51 o 
  -4   4  18       55.84       53.76      5.23 o 
  -3   4  18      171.10      150.50      7.24 o 
  -2   4  18      113.23      111.90      6.45 o 
  -1   4  18        1.55       -1.22      1.39 o 
   0   4  18       23.66       22.34      2.86 o 
   1   4  18       24.18       29.15      2.92 o 
   2   4  18      330.35      330.10      6.84 o 
   3   4  18        0.75       -0.61      2.08 o 
   4   4  18      109.43      113.90      7.24 o 
  -3   5  18        0.01        1.04      2.81 o 
  -2   5  18        6.39        4.93      2.64 o 
  -1   5  18        8.40        8.94      3.27 o 
   0   5  18        2.81        0.66      3.15 o 
   1   5  18        0.09       -0.56      3.51 o 
   2   5  18      118.79      130.13      6.01 o 
   3   5  18       13.90       12.74      3.32 o 
  -7   1  19       36.16       37.57      4.28 o 
  -6   1  19      172.40      163.12      6.00 o 
  -5   1  19       22.05       19.40      2.50 o 
  -4   1  19      445.29      420.90      9.08 o 
  -3   1  19       67.06       66.19      4.01 o 
  -2   1  19      538.99      505.19      9.35 o 
  -1   1  19       45.56       45.36      3.33 o 
   0   1  19       30.11       32.12      2.69 o 
   1   1  19      220.72      218.97      4.40 o 
   2   1  19      100.92      106.24      3.38 o 
   3   1  19      172.19      165.53      5.83 o 
   4   1  19        2.95        2.50      1.93 o 
   5   1  19        4.75        3.12      1.92 o 
   6   1  19       48.24       54.17      5.18 o 
  -6   2  19       52.15       42.18      4.61 o 
  -5   2  19        1.92        2.36      1.52 o 
  -4   2  19       88.82       89.89      4.64 o 
  -3   2  19       63.41       68.68      4.16 o 
  -2   2  19       23.68       26.33      2.89 o 
  -1   2  19     1551.50     1532.41     17.49 o 
   0   2  19        2.79        2.04      1.41 o 
   1   2  19     2129.15     2151.86     17.29 o 
   2   2  19      112.03      115.18      3.74 o 
   3   2  19      275.78      251.99      9.56 o 
   4   2  19      128.03      125.19      5.55 o 
   5   2  19        1.16        2.39      1.68 o 
   6   2  19        0.22        3.39      1.69 o 
  -6   3  19        1.28        0.88      1.43 o 
  -5   3  19       58.90       58.28      5.46 o 
  -4   3  19        5.16        4.38      1.85 o 
  -3   3  19       37.88       42.99      3.52 o 
  -2   3  19        0.20        0.62      1.44 o 
  -1   3  19       18.30       12.30      2.26 o 
   0   3  19       70.27       56.75      3.75 o 
   1   3  19       41.64       36.50      3.14 o 
   2   3  19        6.81        3.79      1.59 o 
   3   3  19        0.23       -0.03      2.58 o 
   4   3  19       42.84       45.02      4.20 o 
   5   3  19        0.28        4.43      2.44 o 
  -5   4  19      324.07      348.44     11.75 o 
  -4   4  19       25.53       22.66      3.44 o 
  -3   4  19      243.02      289.10     10.16 o 
  -2   4  19       14.78       15.90      3.08 o 
  -1   4  19        4.39        3.37      1.75 o 
   0   4  19       31.41       42.08      3.57 o 
   1   4  19       18.12       16.20      2.53 o 
   2   4  19       30.73       33.84      3.08 o 
   3   4  19      131.50      131.72      8.76 o 
   4   4  19        0.41        0.65      2.32 o 
  -3   5  19      146.92      150.46      9.24 o 
  -2   5  19       73.95       76.64      6.20 o 
  -1   5  19       67.45       73.12      5.86 o 
   0   5  19      207.06      229.83      8.71 o 
   1   5  19       22.71       37.06      4.36 o 
   2   5  19       45.21       67.07      6.73 o 
  -7   0  20       16.25       16.02      3.42 o 
  -6   0  20        4.31        3.95      2.20 o 
  -5   0  20       20.02       16.96      3.44 o 
  -4   0  20      308.01      297.02     10.98 o 
  -3   0  20       70.87       68.15      5.90 o 
  -2   0  20     1818.73     1803.29     27.71 o 
  -1   0  20      359.68      352.19     10.81 o 
   0   0  20     2305.31     2346.61     31.36 o 
   1   0  20     1158.28     1160.16     30.08 o 
   2   0  20      264.61      271.22      8.52 o 
   3   0  20        0.52       -2.14      3.26 o 
   4   0  20      117.57      116.44     10.05 o 
   5   0  20      301.26      289.71     15.76 o 
   6   0  20      102.58       99.56     10.65 o 
  -6   1  20       14.58       17.73      2.44 o 
  -5   1  20      300.38      282.93      8.71 o 
  -4   1  20      238.42      228.66      6.84 o 
  -3   1  20       96.51       91.60      4.57 o 
  -2   1  20      481.49      449.82      8.99 o 
  -1   1  20        2.94        1.04      1.27 o 
   0   1  20      156.38      154.35      4.97 o 
   1   1  20      198.98      189.53      5.42 o 
   2   1  20       65.47       61.53      2.86 o 
   3   1  20      771.71      786.81     17.93 o 
   4   1  20      189.51      197.28      6.81 o 
   5   1  20      231.71      221.27      7.51 o 
   6   1  20      142.06      165.72      6.81 o 
  -6   2  20        3.16        4.17      3.32 o 
  -5   2  20       19.83       20.27      3.25 o 
  -4   2  20       35.37       31.62      3.14 o 
  -3   2  20      164.39      154.70      5.53 o 
  -2   2  20        0.89       -1.20      1.14 o 
  -1   2  20      320.78      310.69      7.46 o 
   0   2  20        0.25       -0.47      1.21 o 
   1   2  20       66.85       73.11      3.99 o 
   2   2  20       66.25       66.01      3.55 o 
   3   2  20       18.83       16.98      2.92 o 
   4   2  20       19.37       16.60      3.13 o 
   5   2  20       18.34       19.83      3.05 o 
  -5   3  20       15.49       18.16      3.14 o 
  -4   3  20        0.02       -1.05      1.52 o 
  -3   3  20      311.24      319.28      8.13 o 
  -2   3  20       70.01       70.97      7.35 o 
  -1   3  20      434.02      440.35     10.25 o 
   0   3  20       54.67       62.99      4.03 o 
   1   3  20        0.37        2.09      1.63 o 
   2   3  20       23.08       27.84      3.37 o 
   3   3  20      112.76      111.91      7.23 o 
   4   3  20        0.39        1.39      2.43 o 
   5   3  20        7.03        8.33      3.30 o 
  -4   4  20       15.51       15.99      2.99 o 
  -3   4  20       20.77       20.44      3.52 o 
  -2   4  20       69.55       62.58      6.00 o 
  -1   4  20        1.74        3.49      1.56 o 
   0   4  20       16.10       17.51      2.56 o 
   1   4  20       14.98       19.11      2.61 o 
   2   4  20       34.65       38.29      4.04 o 
   3   4  20       11.90       11.10      3.90 o 
   4   4  20       31.35       40.41      5.11 o 
  -2   5  20       13.76       17.03      3.17 o 
  -1   5  20       56.63       61.08      5.55 o 
   0   5  20        1.46        2.38      2.99 o 
   1   5  20       33.17       35.42      4.43 o 
   2   5  20        4.56       17.43      3.90 o 
  -6   1  21       29.79       31.76      3.24 o 
  -5   1  21       93.25       92.05      6.73 o 
  -4   1  21       21.53       23.88      2.86 o 
  -3   1  21       55.35       52.79      3.95 o 
  -2   1  21       17.91       18.00      2.54 o 
  -1   1  21       47.19       44.42      3.43 o 
   0   1  21       91.23       89.09      4.74 o 
   1   1  21      462.16      454.20      8.62 o 
   2   1  21      157.61      166.41     13.80 o 
   3   1  21      829.66      870.48     20.91 o 
   4   1  21      107.18      104.50      8.20 o 
   5   1  21       98.16      102.30      5.82 o 
   6   1  21        9.57        5.43      3.52 o 
  -6   2  21       21.36       20.86      3.11 o 
  -5   2  21      126.72      126.25      7.15 o 
  -4   2  21       58.07       56.40      4.10 o 
  -3   2  21      317.91      288.47     11.27 o 
  -2   2  21      163.17      158.80      5.64 o 
  -1   2  21       67.86       63.72      4.03 o 
   0   2  21       42.51       37.84      3.27 o 
   1   2  21       66.21       56.31      3.73 o 
   2   2  21        1.78        2.89      2.25 o 
   3   2  21       10.17        6.99      2.20 o 
   4   2  21        8.47        9.52      2.44 o 
   5   2  21       47.48       59.01      8.34 o 
  -5   3  21        3.19        4.94      2.01 o 
  -4   3  21       25.58       22.67      3.54 o 
  -3   3  21        0.09        1.15      1.35 o 
  -2   3  21       78.90       79.13      6.25 o 
  -1   3  21        1.85        3.84      1.82 o 
   0   3  21      189.79      192.24      6.80 o 
   1   3  21        5.46        8.95      2.05 o 
   2   3  21      118.82      116.34      5.60 o 
   3   3  21       13.24       20.83      5.38 o 
   4   3  21        2.45        2.35      1.87 o 
  -4   4  21       13.49       15.93      3.06 o 
  -3   4  21        7.88        7.52      2.40 o 
  -2   4  21        7.69        7.74      2.45 o 
  -1   4  21      113.54      107.92      5.08 o 
   0   4  21       22.21       22.08      2.87 o 
   1   4  21      297.61      298.92      7.97 o 
   2   4  21       41.44       48.18      4.45 o 
   3   4  21       60.32       52.89      8.25 o 
  -2   5  21        8.78       12.03      4.52 o 
  -1   5  21      219.45      212.52      8.78 o 
   0   5  21       23.79       25.92      3.87 o 
   1   5  21       20.94       27.43      7.56 o 
  -6   0  22       24.75       28.38      6.49 o 
  -5   0  22      100.10      108.03      8.55 o 
  -4   0  22        3.39        1.08      1.83 o 
  -3   0  22      570.48      548.88     16.86 o 
  -2   0  22       39.55       33.50      4.56 o 
  -1   0  22     1036.14      947.84     37.94 o 
   0   0  22      119.05      105.52      6.27 o 
   1   0  22      295.88      272.83      9.38 o 
   2   0  22      129.13      133.28     10.35 o 
   3   0  22      114.61      124.09     10.58 o 
   4   0  22       12.21       19.32      5.44 o 
   5   0  22      442.70      482.75     20.97 o 
  -6   1  22        5.50        5.65      1.57 o 
  -5   1  22       72.02       75.30      5.45 o 
  -4   1  22        0.92        3.84      1.66 o 
  -3   1  22      104.09       97.20      4.79 o 
  -2   1  22        0.90        0.04      1.35 o 
  -1   1  22      307.51      265.59      8.02 o 
   0   1  22       21.69       24.13      2.66 o 
   1   1  22      448.78      437.85      8.66 o 
   2   1  22       75.32       79.27      6.41 o 
   3   1  22       48.85       45.56      5.55 o 
   4   1  22       15.99       13.79      2.56 o 
   5   1  22        3.57        7.05      2.71 o 
  -6   2  22        0.06        0.88      1.33 o 
  -5   2  22        0.76        0.38      2.93 o 
  -4   2  22      160.47      155.47      5.94 o 
  -3   2  22        1.61        0.57      1.27 o 
  -2   2  22      370.86      344.68      8.43 o 
  -1   2  22      141.55      131.77      5.19 o 
   0   2  22       61.26       64.48      4.08 o 
   1   2  22      264.27      261.42      6.93 o 
   2   2  22        1.80        3.14      2.28 o 
   3   2  22       28.71       28.89      4.41 o 
   4   2  22        7.25        3.90      2.60 o 
   5   2  22        9.71        4.28      3.77 o 
  -5   3  22       10.42       12.07      2.53 o 
  -4   3  22      145.86      147.22      7.42 o 
  -3   3  22        4.73        5.68      2.28 o 
  -2   3  22        5.29        2.94      1.80 o 
  -1   3  22       45.36       55.20      4.15 o 
   0   3  22      153.09      148.36      6.11 o 
   1   3  22        1.60        0.01      1.54 o 
   2   3  22       21.47       27.26      5.18 o 
   3   3  22      120.37      133.58      7.52 o 
   4   3  22       10.89       13.63      3.41 o 
  -4   4  22       13.39       19.05      3.18 o 
  -3   4  22       21.28       18.42      3.39 o 
  -2   4  22       17.57       23.05      3.64 o 
  -1   4  22       16.49       13.48      3.10 o 
   0   4  22       10.35        6.71      3.37 o 
   1   4  22       82.14       85.63      4.97 o 
   2   4  22      109.69      104.03      7.21 o 
   3   4  22        5.92        6.71      3.49 o 
  -6   1  23       50.60       48.84      4.12 o 
  -5   1  23        3.68        6.14      1.91 o 
  -4   1  23      114.40      118.55      5.31 o 
  -3   1  23        8.83       14.36      2.35 o 
  -2   1  23        9.25        8.00      2.02 o 
  -1   1  23       94.28      101.81      5.39 o 
   0   1  23      283.15      271.53      7.29 o 
   1   1  23       86.83       78.15      4.05 o 
   2   1  23      182.97      173.07      8.42 o 
   3   1  23        7.31        8.28      3.45 o 
   4   1  23       37.91       32.74      4.68 o 
   5   1  23       35.89       42.12      5.23 o 
  -5   2  23        2.06        4.48      1.74 o 
  -4   2  23       10.34        8.87      3.84 o 
  -3   2  23        1.12        2.67      1.45 o 
  -2   2  23       24.21       26.17      3.08 o 
  -1   2  23       55.97       65.18      4.34 o 
   0   2  23        0.26       -0.36      2.00 o 
   1   2  23      177.67      174.89      5.82 o 
   2   2  23      104.25      113.87      8.01 o 
   3   2  23      115.61      114.24      7.39 o 
   4   2  23       93.51      115.26      7.75 o 
  -4   3  23       71.16       77.59      6.44 o 
  -3   3  23      101.33      105.62      7.08 o 
  -2   3  23      105.00       99.71      5.34 o 
  -1   3  23      219.19      203.63      6.72 o 
   0   3  23       58.92       56.10      4.97 o 
   1   3  23      157.81      162.62      9.34 o 
   2   3  23       12.50       11.38      2.96 o 
   3   3  23       62.21       66.04      6.28 o 
   4   3  23        9.24        9.29      2.82 o 
  -3   4  23       26.69       31.60      4.16 o 
  -2   4  23      106.38      104.89      7.09 o 
  -1   4  23       30.97       33.73      4.25 o 
   0   4  23       41.93       39.59      3.75 o 
   1   4  23        0.27       -0.53      1.77 o 
   2   4  23        0.06       -1.33      1.96 o 
  -5   0  24        0.72       -1.38      1.79 o 
  -4   0  24      209.47      209.74      9.93 o 
  -3   0  24       47.04       35.99      4.83 o 
  -2   0  24      625.79      576.52     15.73 o 
  -1   0  24       97.04       97.47      7.03 o 
   0   0  24       96.68       79.21      6.23 o 
   1   0  24       12.40        9.53      2.84 o 
   2   0  24       23.09       28.51      6.04 o 
   3   0  24       12.52       11.93      4.69 o 
   4   0  24       14.86       25.70      5.89 o 
   5   0  24        0.40       -0.45      2.89 o 
  -5   1  24       15.12       21.31      2.63 o 
  -4   1  24      121.62      125.53      6.37 o 
  -3   1  24        6.24        2.85      1.56 o 
  -2   1  24       61.97       62.51      4.68 o 
  -1   1  24        0.09        2.16      1.68 o 
   0   1  24       54.36       54.54      3.91 o 
   1   1  24        0.34        0.19      1.33 o 
   2   1  24       97.25       90.82      7.09 o 
   3   1  24       12.11       13.15      5.36 o 
   4   1  24       46.77       47.32      9.47 o 
  -5   2  24        6.24        6.63      3.87 o 
  -4   2  24       30.37       32.78      3.33 o 
  -3   2  24      120.12      110.14      5.36 o 
  -2   2  24        2.43        3.45      1.57 o 
  -1   2  24      273.79      250.45      7.30 o 
   0   2  24        3.97        5.54      1.81 o 
   1   2  24      114.18      105.79      4.76 o 
   2   2  24       52.85       48.39      6.02 o 
   3   2  24       31.00       33.48      4.83 o 
   4   2  24       74.88       74.14      6.88 o 
  -4   3  24       57.75       58.17      5.68 o 
  -3   3  24       55.40       56.09      5.40 o 
  -2   3  24       16.29       16.42      2.55 o 
  -1   3  24      136.30      152.51      5.90 o 
   0   3  24       85.42       83.83      4.91 o 
   1   3  24       32.11       41.00      4.20 o 
   2   3  24       92.67       97.43     12.57 o 
   3   3  24       29.85       28.36      4.39 o 
  -2   4  24      127.58      146.62      7.67 o 
  -1   4  24        0.77        4.20      3.70 o 
   0   4  24       82.32       91.79      5.27 o 
   1   4  24       52.29       48.92      6.63 o 
  -5   1  25       13.07       16.65      2.39 o 
  -4   1  25       54.00       60.11      5.10 o 
  -3   1  25        0.99        2.27      1.69 o 
  -2   1  25        4.54        6.63      2.05 o 
  -1   1  25        0.22        0.64      1.33 o 
   0   1  25      164.29      147.84      5.52 o 
   1   1  25        0.02       -1.44      1.49 o 
   2   1  25      236.01      227.51     10.19 o 
   3   1  25        3.90        5.60      2.64 o 
   4   1  25       32.37       36.28      7.60 o 
  -4   2  25       30.34       38.77      3.70 o 
  -3   2  25       94.08       96.97      5.48 o 
  -2   2  25      186.07      184.25      6.51 o 
  -1   2  25        0.53       -0.34      1.35 o 
   0   2  25      131.83      128.56      5.33 o 
   1   2  25       68.48       85.54      5.56 o 
   2   2  25        2.40        4.45      2.85 o 
   3   2  25       87.89       96.73      7.48 o 
   4   2  25        4.13        2.42      2.28 o 
  -3   3  25       13.27       13.02      2.71 o 
  -2   3  25       29.11       36.20      3.63 o 
  -1   3  25       43.63       46.66      4.07 o 
   0   3  25       18.60       21.98      2.83 o 
   1   3  25      118.31      131.67     12.01 o 
   2   3  25        5.41        6.01      2.51 o 
   3   3  25       93.48       89.71      9.81 o 
  -1   4  25        1.02       -0.73      2.70 o 
   0   4  25        9.05        9.99      2.14 o 
  -5   0  26      129.74      137.15      8.47 o 
  -4   0  26       70.71       64.81      6.78 o 
  -3   0  26      309.91      360.98     13.15 o 
  -2   0  26       56.26       50.47      8.14 o 
  -1   0  26       41.31       56.11      6.00 o 
   0   0  26       85.45       74.29      6.51 o 
   1   0  26        0.19        2.21      3.26 o 
   2   0  26       38.72       24.01      5.81 o 
   3   0  26       38.87       31.70      6.34 o 
   4   0  26      115.41      119.70     12.15 o 
  -4   1  26        6.10        9.11      2.27 o 
  -3   1  26       16.59       14.84      2.84 o 
  -2   1  26       67.44       58.90      5.08 o 
  -1   1  26       72.41       75.94      4.75 o 
   0   1  26      311.81      295.90      7.93 o 
   1   1  26        1.51        1.32      2.76 o 
   2   1  26      140.63      138.93      8.10 o 
   3   1  26       36.90       45.39      5.54 o 
   4   1  26        0.08        2.05      2.14 o 
  -4   2  26        9.73       13.51      2.24 o 
  -3   2  26       58.46       60.35      4.61 o 
  -2   2  26       17.82       18.09      2.71 o 
  -1   2  26       46.93       49.63      4.09 o 
   0   2  26       22.43       27.87      3.03 o 
   1   2  26       25.05       29.32      4.47 o 
   2   2  26        0.06        5.65      2.37 o 
   3   2  26       39.16       55.15      6.10 o 
  -3   3  26        6.21       10.47      2.46 o 
  -2   3  26       44.39       45.13      4.06 o 
  -1   3  26       89.14      110.04      5.81 o 
   0   3  26        0.01        0.14      1.44 o 
   1   3  26       72.93       88.06      7.07 o 
   2   3  26       16.66       20.69      3.68 o 
  -4   1  27       26.09       28.03      3.12 o 
  -3   1  27       57.83       63.32      4.72 o 
  -2   1  27       28.01       32.07      3.33 o 
  -1   1  27      139.54      157.46      6.07 o 
   0   1  27        4.15        6.79      1.83 o 
   1   1  27       20.65       30.58      9.51 o 
   2   1  27       29.81       27.90      4.40 o 
   3   1  27        1.27        3.67      3.58 o 
  -3   2  27       14.90       13.51      2.36 o 
  -2   2  27        3.38        5.90      1.82 o 
  -1   2  27        2.75        3.30      2.62 o 
   0   2  27        0.18        1.69      1.61 o 
   1   2  27       47.38       53.60     10.54 o 
   2   2  27       64.29       63.92      6.56 o 
  -2   3  27        0.31       -0.18      1.49 o 
  -1   3  27      243.53      269.45      8.97 o 
   0   3  27        6.18        7.77      2.13 o 
   1   3  27       39.19       46.25      5.46 o 
  -4   0  28       10.12       10.19      2.97 o 
  -3   0  28        7.59       10.19      2.83 o 
  -2   0  28        0.17        0.00      2.04 o 
  -1   0  28       34.73       30.03      6.62 o 
   0   0  28       12.17        6.64      2.79 o 
   1   0  28      241.51      239.18     15.00 o 
   2   0  28        9.48       12.23      4.54 o 
   3   0  28      137.38      168.39     13.17 o 
  -3   1  28        0.52        0.46      2.33 o 
  -2   1  28      216.53      206.76      7.60 o 
  -1   1  28       16.96       19.89      2.71 o 
   0   1  28       74.05       74.18      4.80 o 
   1   1  28       15.83       21.22      3.83 o 
   2   1  28        0.22       -1.07      2.23 o 
  -2   2  28       29.44       29.63      3.34 o 
  -1   2  28       54.00       65.97      4.72 o 
   0   2  28       36.69       39.33      3.79 o 
   1   2  28       22.61       27.71      4.47 o 
   2   2  28       17.80       18.23      3.55 o 
  -2   1  29       15.40       20.47      2.57 o 
  -1   1  29        1.14        0.19      1.85 o 
   0   1  29       14.15       21.75      2.85 o 
   1   1  29        7.82       14.79      3.53 o 
  -1   2  29        6.29        8.83      2.21 o 
   0   2  29      319.39      360.02     10.90 o 
  -2   0  30      118.12      124.89      8.61 o 
  -1   0  30      105.43      101.53      8.22 o 
   0   0  30      115.65      124.54     12.57 o 
   1   0  30       48.05       51.95      8.74 o 
  -1   1  30       16.64       19.88      2.78 o 
   0   1  30       42.49       50.34      7.62 o 
                                                 
